# Supplementary material for: Copy Number Variation and Expression Analysis Reveals a Nonorthologous Pinta Gene Family Member Involved in Butterfly Vision
Source: Genome Biol Evol. 2017 Nov 9;9(12):3398–412. doi: 10.1093/gbe/evx230 (PMC5739039; doi:10.1093/gbe/evx230)
Supplement: Supplementary Figures and Tables [file evx230_supp.zip]

Archive with 2 entries (2 files):
- Macias_GBE_supplementary_figs.pdf
- S1-9_Tables_GBE.xlsx
