# Supplementary material for: Copy Number Variation and Expression Analysis Reveals a Nonorthologous Pinta Gene Family Member Involved in Butterfly Vision
Source: Genome Biol Evol. 2017 Nov 9;9(12):3398–412. doi: 10.1093/gbe/evx230 (PMC5739039; doi:10.1093/gbe/evx230)
Supplement: Supplementary Figures and Tables [file evx230_supp.zip › S1-9_Tables_GBE.xlsx]

## Sheet: Table S1
Table S1. Primer sequences.
CTD31		start	Amplicon	tm
Forward	TCAGAGGGTGCAAGTTTTCC	164	589	60
Reverse	GGTCCAGCTTTTCCACCATA	752	589	59.9
CTD12
Forward	TCCGAAGTCTCCAAGCAAGT	172	315	59.9
Reverse	TCCTAAAGAGACGCCGGTTA	486	315	59.8
CTD26		start	Amplicon	tm
Forward	TGGTTCAGCCCTGTCAATTT	73	792	60
Reverse	ATCGCTGAATTCGTTGGAAG	687	792	60

## Sheet: Table S2
Table S2. CRAL-TRIO domain containing gene GenBank accession numbers.
Gene name	Transcriptome contig ID	GenBank Accession
Hme CTD1	comp27769_c0	MG434618
Hme CTD2	comp20395_c0	MG434614
Hme CTD3	comp26992_c0	MG434616
Hme CTD4	comp29579_c0	MG434612
Hme CTD5	N/A	MG434597
Hme CTD6	N/A	MG434598
Hme CTD7	N/A	MG434599
Hme CTD8	N/A	MG434600
Hme CTD9	comp29350_c0	MG434613
Hme CTD10	comp30460_c0	MG434609
Hme CTD11	N/A	MG434601
Hme CTD12	comp27538_c0	MG434617
Hme CTD13	comp28803_c0	MG434620
Hme CTD14	N/A	MG434602
Hme CTD15	N/A	MG434603
Hme CTD16	N/A	MG434624
Hme CTD17	N/A	MG434625
Hme CTD18	N/A	MG434626
Hme CTD19	N/A	MG434627
Hme CTD20	N/A	MG434628
Hme CTD21	comp29217_c0	MG434622
Hme CTD22	comp32086_c0	MG434605
Hme CTD23	N/A	MG434629
Hme CTD24	N/A	MG434630
Hme CTD25	N/A	MG434631
Hme CTD27	N/A	MG434632
Hme CTD28	N/A	MG434633
Hme CTD29	comp29872_c0	MG434610
Hme CTD30	N/A	MG434634
Hme CTD31	comp29636_c0	MG434623
Hme CTD32	N/A	MG434635
Hme CTD33	N/A	MG434636
Hme CTD34	N/A	MG434596
Hme CTD35	comp25804_c0	MG434615
Hme CTD36	comp31868_c0	MG434606
Hme CTD37	comp28979_c0	MG434621
Hme CTD38	comp27885_c0	MG434619
Hme CTD39	comp32068_c2	MG434607
Hme CTD40	comp30622_c0	MG434608
Hme CTD41	comp32280_c0	MG434604
Hme CTD42	N/A	MG434637
Hme CTD43	comp29592_c2	MG434611
Hme CTD44	N/A	MG434638
Papilio RBP	comp30064_c0	MG434667
Ba comp28563	BA_comp28563_c0	MG434666
Ba comp36385	BA_comp36385_c0	MG434665
Ba comp40187	BA_comp40187_c0	MG434664
Ba comp41745	BA_comp41745_c0	MG434663
Ba comp42621	BA_comp42621_c0	MG434662
Ba comp42863	BA_comp42863_c0	MG434661
Ba comp43085	BA_comp43085_c0	MG434660
Ba comp43964	BA_comp43964_c0	MG434659
Ba comp44196	BA_comp44196_c0	MG434658
Ba comp46235	BA_comp46235_c0	MG434656
Ba comp46282	BA_comp46282_c0	MG434655
Ba comp46738	BA_comp46738_c0	MG434654
Ba comp46903	BA_comp46903_c0	MG434653
Ba comp47163	BA_comp47163_c0	MG434652
Ba comp47510	BA_comp47510_c1	MG434651
Ba comp47949	BA_comp47949_c0	MG434650
Ba comp48211	BA_comp48211_c0	MG434649
Ba comp48475	BA_comp48475_c0	MG434648
Ba comp48524	BA_comp48524_c0	MG434647
Ba comp48726	BA_comp48726_c1	MG434646
Ba comp49069	BA_comp49069_c0	MG434645
Ba comp49764	BA_comp49764_c0	MG434644
Ba comp50212	BA_comp50212_c0	MG434643
Ba comp50877	BA_comp50877_c0	MG434642
Ba comp51136	BA_comp51136_c3	MG434641
Ba comp52253	BA_comp52253_c0	MG434640
Ba comp9682	BA_comp9682_c0	MG434639
Ba comp44923	BA_comp44923_c0	MG434657

## Sheet: Table S3
Table S3. CRAL-TRIO domain containing gene duplications.
CTD ID	Scaffold	Start	End	H. m. rosina	H. m. rosina	H. m. rosina	H. m. rosina	H. m. melpomene	H. m. melpomene	H. m. melpomene	H. m. melpomene	H. m. melpomene	H. m. melpomene	H. m. amaryllis	H. m. amaryllis	H. m. amaryllis	H. m. amaryllis	H. m. aglaope	H. m. aglaope	H. m. aglaope	H. m. aglaope
Hmel CTD1	Hmel201009	3260444	3252690	no	no	no	no	no	no	no	no	no	no	no	no	no	no	no	no	no	no
Hmel CTD2	Hmel201009	3271020	3289992	no	no	no	no	no	no	no	no	no	no	no	no	no	no	no	no	no	TD: 3286301-3297668
Hmel CTD3	Hmel201009	3302943	3292458	no	no	no	no	no	no	no	no	no	no	no	no	no	no	no	no	no	TD: 3286301-3297668
Hmel CTD4	Hmel201009	3321470	3308136	no	no	no	no	no	no	no	no	no	no	no	no	no	no	no	no	no	no
Hmel CTD5	Hmel201011	622097	624018	no	no	no	no	no	no	no	no	TD: 611604-641815	no	no	no	no	no	TD: 611604-641815	no	no	no
Hmel CTD6	Hmel201011	625066	627386	no	no	no	no	no	no	no	no	TD: 611604-641815	no	no	no	no	no	TD: 611604-641815	no	no	no
Hmel CTD7	Hmel201011	631353	633086	no	no	no	no	no	no	no	no	TD: 611604-641815	no	no	no	no	no	TD: 611604-641815	no	no	no
Hmel CTD8	Hmel201011	636622	640531	no	no	no	no	no	no	no	no	TD: 611604-641815	no	no	no	no	no	TD: 611604-641815	no	no	no
Hmel CTD9	Hmel201011	642683	646569	no	no	no	no	no	no	no	no	no	no	no	no	no	no	no	no	no	no
Hmel CTD10	Hmel202004	117420	109651	no	no	no	no	no	no	no	no	no	no	no	no	TD: 104200-110437	no	no	no	no	TD: 111739-142822
Hmel CTD11	Hmel202004	72752	64084	no	no	TD: 70664-78805	no	no	no	no	no	no	no	no	no	no	no	no	no	no	no
Hmel CTD12	Hmel202004	80932	76645	no	no	TD: 70664-78805	no	no	no	no	no	no	no	no	no	no	no	no	no	no	no
Hmel CTD13	Hmel202006	1402509	1393534	no	no	no	no	no	no	no	no	no	no	no	no	TD: 1392410-1402740	no	no	no	no	no
Hmel CTD14	Hmel202006	2346196	2349915	no	no	no	no	no	no	no	no	no	no	no	no	no	no	no	no	no	no
Hmel CTD15	Hmel202006	2991082	2995348	no	no	no	no	no	no	no	no	TD: 2992833-2996769	no	no	no	TD: 2994839-3021281	no	no	no	no	TD: 2994839-3021281
Hmel CTD16	Hmel202006	2997745	3000869	no	no	no	no	no	TD: 3000158-3008922	no	no	TD: 2998400-3007128	no	TD: 2998417-3007146	no	TD: 2994839-3021281	no	no	no	no	TD: 2994839-3021281
Hmel CTD17	Hmel202006	3002725	3005582	no	TD: 3004252-3029567	no	no	no	TD: 3000158-3008922	no	TD: 3004325-3016651	TD: 2998400-3007128	no	TD: 2998417-3007146	no	TD: 2994839-3021281	no	no	no	no	TD: 2994839-3021281
Hmel CTD18	Hmel202006	3005992	3009331	no	TD: 3004252-3029567	no	no	no	TD: 3000158-3008922	no	TD: 3004325-3016651	TD: 2998400-3007128	no	TD: 2998417-3007146	no	TD: 2994839-3021281	no	no	no	no	TD: 2994839-3021281
Hmel CTD19	Hmel202006	3011831	3015080	no	TD: 3004252-3029567	no	no	no	no	no	TD: 3004325-3016651	no	no	no	no	TD: 2994839-3021281	no	no	no	no	TD: 2994839-3021281
Hmel CTD20	Hmel202006	3017866	3021979	no	TD: 3004252-3029567	no	no	no	no	no	no	no	no	no	no	TD: 2994839-3021281	no	no	no	no	TD: 2994839-3021281
Hmel CTD21	Hmel202006	3042497	3035711	no	no	no	no	no	no	no	no	no	no	no	no	no	no	no	no	no	no
Hmel CTD22	Hmel202006	3078315	3062686	no	no	no	no	no	no	no	no	no	no	no	no	TD: 3047469-3074424	no	no	no	no	TD: 3047469-3074407
Hmel CTD23	Hmel202006	3103708	3087755	no	no	no	no	no	no	no	no	no	no	no	no	no	no	no	no	no	no
Hmel CTD24	Hmel202006	3121286	3112196	no	no	no	no	no	no	no	no	TD: 3115241-3119721	no	no	no	no	no	no	TD: 3104227-3132947	TD: 3120141-3134626	no
Hmel CTD25	Hmel202006	3138291	3123054	no	no	no	no	no	no	no	no	no	no	no	no	no	TD: 3120141-3134626	no	TD: 3104227-3132947	TD: 3120141-3134626	no
Hmel CTD27	Hmel202006	3143957	3139269	no	no	no	no	no	no	no	no	no	no	no	no	no	no	no	no	no	no
Hmel CTD28	Hmel202006	3164195	3156806	no	no	no	no	no	no	no	no	no	no	no	no	no	no	no	no	no	no
Hmel CTD29	Hmel202006	3955129	3948287	no	no	no	no	no	no	no	no	no	no	no	no	no	no	no	no	no	no
Hmel CTD30	Hmel202006	3977001	3965967	no	no	no	no	no	no	no	no	no	no	no	no	no	no	no	no	no	no
Hmel CTD31	Hmel202006	3992170	3988823	no	no	no	no	no	no	no	no	no	no	no	no	no	no	no	no	no	no
Hmel CTD32	Hmel202006	4033066	4012122	no	no	no	no	no	no	no	no	no	no	no	no	no	no	no	no	no	no
Hmel CTD33	Hmel202006	5206824	5180186	no	no	no	no	no	no	no	no	no	no	no	no	no	no	TD: 5182857-5205696	no	no	no
Hmel CTD34	Hmel204001	1369955	1366646	no	no	no	no	no	no	no	no	no	no	no	no	no	no	no	no	no	no
Hmel CTD35	Hmel204001	1382028	1378611	no	no	no	no	no	no	no	no	no	no	no	no	no	no	no	no	no	no
Hmel CTD36	Hmel204001	1393395	1402024	no	no	no	no	no	no	no	no	no	no	no	no	no	no	no	no	no	no
Hmel CTD37	Hmel204013	396000	406918	no	no	no	no	no	no	no	no	no	no	no	no	no	no	no	no	no	no
Hmel CTD38	Hmel204013	412384	409619	no	no	no	no	no	no	no	no	no	no	no	no	no	no	no	no	no	no
Hmel CTD39	Hmel204013	421965	415478	no	no	no	no	no	no	no	no	no	no	no	no	no	no	no	no	no	no
Hmel CTD40	Hmel204013	435820	427779	no	no	no	no	no	no	no	no	no	no	no	no	no	no	no	no	no	no
Hmel CTD41	Hmel212001	2551383	2549081	no	no	no	no	no	no	no	no	no	no	no	no	no	no	no	no	no	TD: 2532167-2555620
Hmel CTD42	Hmel221012	1500467	1496434	no	no	no	no	no	no	no	no	no	no	TD: 1466668-1496730	no	no	no	no	no	no	no
Hmel CTD43	Hmel221031	43478	53560	no	no	no	no	no	no	no	no	TD: 43992-49399	no	no	no	TD: 47580-50179, 50939-71495	no	no	no	TD: 50935-71455	no
Hmel CTD44	Hmel221036	170643	169651	no	no	no	no	no	no	no	no	no	no	no	no	no	no	no	no	no	no

## Sheet: Table S4
Table S4. CRAL-TRIO domain containing gene deletions.
CTD ID	Scaffold	Start	End	H. m. rosina	H. m. rosina	H. m. rosina	H. m. rosina	H. m. melpomene	H. m. melpomene	H. m. melpomene	H. m. melpomene	H. m. melpomene	H. m. melpomene	H. m. amaryllis	H. m. amaryllis	H. m. amaryllis	H. m. amaryllis	H. m. aglaope	H. m. aglaope	H. m. aglaope	H. m. aglaope
Hmel CTD1	Hmel201009	3260444	3252690	no	no	no	no	no	no	no	no	no	no	no	no	no	no	no	no	no	no
Hmel CTD2	Hmel201009	3271020	3289992	no	no	no	no	no	no	no	no	DEL: 3278116-3304915	no	no	no	no	no	no	DEL: 3278110-3304966	no	no
Hmel CTD3	Hmel201009	3302943	3292458	no	no	no	no	no	no	no	no	DEL: 3278116-3304915	no	no	no	no	no	no	DEL: 3278110-3304966	no	no
Hmel CTD4	Hmel201009	3321470	3308136	no	no	no	no	no	no	no	no	no	no	no	no	no	no	no	no	no	no
Hmel CTD5	Hmel201011	622097	624018	no	no	no	no	no	no	no	no	no	no	no	no	no	no	no	no	no	no
Hmel CTD6	Hmel201011	625066	627386	no	no	no	no	no	no	no	no	no	no	no	no	no	no	no	no	no	no
Hmel CTD7	Hmel201011	631353	633086	no	no	no	no	no	no	no	no	no	no	DEL: 628040-640786	no	no	no	no	no	no	no
Hmel CTD8	Hmel201011	636622	640531	no	no	no	no	no	no	no	no	no	no	DEL: 628040-640786	no	no	no	no	no	no	no
Hmel CTD9	Hmel201011	642683	646569	no	no	no	no	no	no	no	no	no	no	no	no	no	no	no	no	no	no
Hmel CTD10	Hmel202004	117420	109651	no	no	no	no	no	no	no	no	no	no	no	no	no	no	no	no	no	no
Hmel CTD11	Hmel202004	72752	64084	DEL: 46242-71997	no	no	no	no	no	no	no	no	no	no	no	no	no	no	no	no	no
Hmel CTD12	Hmel202004	80932	76645	no	no	no	no	no	no	no	no	no	no	no	no	no	no	no	no	no	no
Hmel CTD13	Hmel202006	1402509	1393534	no	no	no	no	no	no	no	no	no	no	no	no	no	no	no	no	no	no
Hmel CTD14	Hmel202006	2346196	2349915	no	no	no	no	no	no	no	no	no	no	no	no	no	no	no	no	no	no
Hmel CTD15	Hmel202006	2991082	2995348	no	no	no	no	no	no	no	no	DEL: 2980024-3009549	no	no	no	no	no	no	no	no	no
Hmel CTD16	Hmel202006	2997745	3000869	no	DEL: 2998554-3003168	no	DEL: 2998345-3007072	no	no	DEL: 2998422-3003017	DEL: 2998422-3003017	DEL: 2980024-3009549	no	no	no	no	no	no	no	no	no
Hmel CTD17	Hmel202006	3002725	3005582	no	DEL: 2998554-3003168, 3003969-3026876	no	DEL: 2998345-3007072	no	no	DEL: 2998422-3003017	DEL: 2998422-3003017	DEL: 2980024-3009549	no	no	no	no	no	no	no	no	no
Hmel CTD18	Hmel202006	3005992	3009331	no	DEL: 3003969-3026876	no	DEL: 2998345-3007072	no	no	no	no	DEL: 3006267-3032369	no	DEL: 3006267-3032369	no	no	no	no	no	no	no
Hmel CTD19	Hmel202006	3011831	3015080	no	DEL: 3003969-3026876	no	no	no	no	no	no	DEL: 3006267-3032369	no	DEL: 3006267-3032369	no	DEL: 3011998-3019479	no	no	no	no	no
Hmel CTD20	Hmel202006	3017866	3021979	no	DEL: 3003969-3026876	no	no	no	no	no	no	DEL: 3006267-3032369	no	DEL: 3006267-3032369	no	DEL: 3011998-3019479	no	no	no	no	no
Hmel CTD21	Hmel202006	3042497	3035711	no	no	no	no	no	no	no	no	no	no	DEL: 3018074-3039520	no	no	no	no	no	no	no
Hmel CTD22	Hmel202006	3078315	3062686	no	no	no	no	no	DEL: 3049420-3064347	no	DEL: 3049420-3064347	no	no	no	no	no	no	DEL: 3060266-3072588	no	no	no
Hmel CTD23	Hmel202006	3103708	3087755	no	no	no	no	no	no	no	no	no	no	no	no	no	DEL: 3096356-3111196	no	DEL: 3096340-3111196	no	no
Hmel CTD24	Hmel202006	3121286	3112196	no	no	no	no	no	no	no	no	no	no	no	no	no	no	no	no	no	no
Hmel CTD25	Hmel202006	3138291	3123054	no	no	no	DEL: 3125152-3132945	no	no	no	no	DEL: 3125814-3152779	no	DEL: 3131597-3138098	no	DEL: 3131597-3138098	DEL: 3131597-3138098	no	no	no	no
Hmel CTD27	Hmel202006	3143957	3139269	no	no	no	no	no	no	no	no	DEL: 3125814-3152779	no	DEL: 3134624-3166306	no	no	no	DEL: 3134603-3166389	no	no	no
Hmel CTD28	Hmel202006	3164195	3156806	no	no	no	no	no	no	no	no	no	no	DEL: 3134624-3166306	no	no	no	DEL: 3134603-3166389	no	no	no
Hmel CTD29	Hmel202006	3955129	3948287	no	no	no	no	no	no	no	no	no	no	no	no	no	no	no	no	no	no
Hmel CTD30	Hmel202006	3977001	3965967	no	DEL: 3960305-3982177	no	no	no	no	no	no	no	no	no	no	no	no	no	no	no	no
Hmel CTD31	Hmel202006	3992170	3988823	no	no	no	no	no	no	no	no	no	no	no	no	no	no	no	no	no	no
Hmel CTD32	Hmel202006	4033066	4012122	no	no	no	no	no	no	no	no	DEL: 4006242-4013926	no	no	no	no	DEL: 4006242-4013926	no	no	no	no
Hmel CTD33	Hmel202006	5206824	5180186	no	no	no	no	no	no	no	no	no	no	no	no	no	no	no	no	no	no
Hmel CTD34	Hmel204001	1369955	1366646	no	no	no	no	no	no	no	no	no	no	no	no	no	no	no	no	no	no
Hmel CTD35	Hmel204001	1382028	1378611	no	no	no	no	no	no	no	no	no	no	no	no	no	no	no	no	no	no
Hmel CTD36	Hmel204001	1393395	1402024	no	no	no	no	no	no	no	no	no	no	DEL: 1389407-1396516	no	no	no	no	no	DEL: 1389405-1396526	no
Hmel CTD37	Hmel204013	396000	406918	no	no	no	no	no	no	no	no	no	no	no	no	no	no	no	no	no	no
Hmel CTD38	Hmel204013	412384	409619	no	no	no	no	no	no	no	no	DEL: 409767-423445	no	no	no	no	no	no	no	no	no
Hmel CTD39	Hmel204013	421965	415478	no	no	no	no	no	no	no	no	DEL: 409767-423445	no	no	no	no	no	no	no	no	no
Hmel CTD40	Hmel204013	435820	427779	no	no	no	no	no	no	no	no	no	no	no	no	no	no	no	no	no	no
Hmel CTD41	Hmel212001	2551383	2549081	no	no	no	no	no	no	no	no	no	no	no	no	no	no	no	no	no	no
Hmel CTD42	Hmel221012	1500467	1496434	no	no	no	no	no	no	no	no	no	no	DEL: 1485048-1499987	no	DEL: 1485048-1499987	no	no	DEL: 1485045-1500010	DEL: 1485048-1499987	no
Hmel CTD43	Hmel221031	43478	53560	no	no	no	no	no	no	no	no	no	no	no	no	no	no	no	DEL: 31402-52151	no	DEL: 43961-50940
Hmel CTD44	Hmel221036	170643	169651	no	no	no	no	no	no	no	no	no	no	no	no	no	no	no	no	no	no

## Sheet: Table S5
Table S5. Read mapping statistics.
Specimen ID	Sex	Tissue	Reads Processed	Reads Mapped	Percent Mapped	Accession
HMP110	M	head	6350702	5201583	81.91
HMP112	F	head	6571100	5477897	83.36
HMP114	M	head	6452237	5520889	85.57
HMP115	F	head	6433685	5497316	85.45
HMP333	M	head	6785156	5270272	77.67	E-MTAB-6249
HMP347	F	ant	9936121	7378930	74.26	E-MTAB-1500
HMP347	F	head	17986954	13915658	77.37	E-MTAB-6249
HMP347	F	legs	7093588	5551679	78.26	E-MTAB-1500
HMP347	F	mou	9840804	7373591	74.93	E-MTAB-1500
HMP406	M	ant	9838323	7742649	78.7	E-MTAB-1500
HMP406	M	legs	8774889	6541225	74.54	E-MTAB-1500
HMP406	M	mou	10278815	7831619	76.19	E-MTAB-1500
HMP500	M	ant	23056107	19262316	83.55	E-MTAB-1500
HMP500	M	legs	5538356	4637405	83.73	E-MTAB-1500
HMP500	M	mou	5684069	4641385	81.66	E-MTAB-1500
HMP501	M	ant	22203980	19728767	88.85	E-MTAB-1500
HMP501	M	legs	4194371	3530819	84.18	E-MTAB-1500
HMP501	M	mou	5951889	5012821	84.22	E-MTAB-1500
HMP502	F	ant	5850274	4634307	79.22	E-MTAB-1500
HMP502	F	legs	20215665	16901298	83.6	E-MTAB-1500
HMP502	F	mou	5524477	4300428	77.84	E-MTAB-1500
HMP503	F	ant	18979785	16085503	84.75	E-MTAB-1500
HMP503	F	legs	18094094	14911221	82.41	E-MTAB-1500
HMP503	F	mou	21294005	16701435	78.43	E-MTAB-1500
HMP514	F	ant	20330905	14072695	69.22	E-MTAB-6249
HMP514	F	head	22146465	16947222	76.52	E-MTAB-6249
HMP514	F	legs	21603932	16139096	74.7	E-MTAB-6249
HMP514	F	mou	22691748	15911675	70.12	E-MTAB-6249
HMP515	M	ant	18502101	14094799	76.18	E-MTAB-6249
HMP515	M	head	17019093	13289960	78.09	E-MTAB-6249
HMP515	M	legs	19851128	15479195	77.98	E-MTAB-6249
HMP515	M	mou	17081488	12353492	72.32	E-MTAB-6249

## Sheet: Table S6
Table S6. All DE contigs in head vs antennae comparison.
gene_ID	logFC	logCPM	LR	PValue	FDR
comp21568_c0	-11.6288	11.5582	257.476	6.09e-58	1.05e-53
comp27564_c0	-12.2686	10.0247	255.331	1.79e-57	3.09e-53
comp29668_c0	8.26234	10.3114	210.615	1.01e-47	1.74e-43
comp30705_c0	10.3611	11.0191	203.734	3.2e-46	5.54e-42
comp9102_c0	-11.688	10.6594	202.313	6.53e-46	1.13e-41
comp21455_c0	-7.44377	7.10441	190.505	2.47e-43	4.27e-39
comp30064_c0	11.3953	10.2343	184.58	4.85e-42	8.39e-38
comp9150_c0	-13.293	9.17675	181.12	2.76e-41	4.77e-37
comp27024_c0	-11.7279	8.26455	166.848	3.61e-38	6.25e-34
comp25797_c0	-11.1068	7.46312	165.187	8.33e-38	1.44e-33
comp9071_c0	9.45428	7.89826	163.019	2.48e-37	4.29e-33
comp33181_c0	-8.39988	6.05377	162.786	2.79e-37	4.82e-33
comp32930_c0	-6.17065	9.24391	161.684	4.85e-37	8.39e-33
comp21651_c0	-10.2002	6.39596	156.274	7.37e-36	1.28e-31
comp29377_c0	11.5008	11.0798	152.649	4.57e-35	7.91e-31
comp26213_c0	-10.2338	8.32082	147.804	5.24e-34	9.06e-30
comp30410_c0	-6.41192	7.65606	147.007	7.82e-34	1.35e-29
comp30081_c0	-7.75433	8.44389	144.591	2.64e-33	4.57e-29
comp27610_c0	-15.232	6.98267	139.388	3.62e-32	6.27e-28
comp18486_c0	-8.81187	3.3663	138.062	7.06e-32	1.22e-27
comp31368_c0	-8.46368	7.19887	137.176	1.1e-31	1.91e-27
comp34180_c0	-6.12594	7.65375	134.98	3.33e-31	5.77e-27
comp18408_c0	8.41708	5.81265	132.713	1.04e-30	1.81e-26
comp30894_c0	10.628	4.96216	131.94	1.54e-30	2.67e-26
comp23703_c0	5.97397	8.40694	128.832	7.38e-30	1.28e-25
comp30400_c1	-6.42805	6.65702	128.461	8.9e-30	1.54e-25
comp32534_c0	9.9729	7.35486	127.893	1.18e-29	2.05e-25
comp32142_c0	-5.67966	9.1031	125.903	3.23e-29	5.59e-25
comp15036_c0	-12.0295	9.76893	125.649	3.67e-29	6.35e-25
comp31587_c0	5.64148	8.6303	123.333	1.18e-28	2.04e-24
comp30418_c0	8.21275	7.02524	122.179	2.11e-28	3.65e-24
comp19858_c0	-8.25582	5.02441	118.872	1.12e-27	1.93e-23
comp9109_c0	11.7816	14.8522	117.434	2.31e-27	3.99e-23
comp30253_c0	8.34463	5.49861	116.713	3.32e-27	5.74e-23
comp31150_c0	-13.305	6.37888	115.602	5.81e-27	1.01e-22
comp35049_c0	12.0242	9.38555	114.631	9.48e-27	1.64e-22
comp9122_c0	-11.1777	10.1243	113.402	1.76e-26	3.05e-22
comp9120_c0	-11.6372	11.2351	112.074	3.44e-26	5.96e-22
comp25804_c0	-9.02124	2.90555	111.126	5.55e-26	9.61e-22
comp30391_c0	-9.88793	7.3019	110.422	7.92e-26	1.37e-21
comp32711_c0	11.1928	8.87401	109.847	1.06e-25	1.83e-21
comp41045_c0	-8.69038	6.11127	109.709	1.13e-25	1.96e-21
comp26876_c1	-9.28891	3.44562	109.612	1.19e-25	2.06e-21
comp30803_c1	14.3878	9.24967	109.143	1.51e-25	2.61e-21
comp25833_c0	-7.05783	3.96881	108.175	2.46e-25	4.26e-21
comp34179_c0	-8.72208	7.34065	108.134	2.51e-25	4.35e-21
comp26876_c0	-7.49104	5.07442	107.776	3.01e-25	5.21e-21
comp28260_c0	11.4597	7.26414	107.036	4.37e-25	7.57e-21
comp23006_c0	-10.1626	2.63049	106.808	4.9e-25	8.49e-21
comp26224_c0	8.8037	6.03759	106.352	6.17e-25	1.07e-20
comp26526_c0	-12.0561	9.12137	104.343	1.7e-24	2.94e-20
comp27408_c0	9.821	7.5882	104.08	1.94e-24	3.36e-20
comp20821_c0	-7.28994	3.79024	103.419	2.71e-24	4.69e-20
comp32703_c0	-4.56147	6.11569	101.368	7.64e-24	1.32e-19
comp22269_c0	-8.70281	9.88663	100.695	1.07e-23	1.86e-19
comp23182_c0	-11.0275	3.8371	100.524	1.17e-23	2.02e-19
comp27722_c0	8.76599	4.36192	99.1272	2.37e-23	4.1e-19
comp23605_c0	9.72776	8.923	98.4775	3.29e-23	5.69e-19
comp30189_c0	-7.00686	6.98809	98.4043	3.41e-23	5.9e-19
comp29716_c1	-7.44265	6.86309	98.2221	3.74e-23	6.47e-19
comp30481_c0	-10.5123	4.03602	98.0709	4.04e-23	6.98e-19
comp32772_c0	8.88374	5.36714	96.997	6.94e-23	1.2e-18
comp33289_c2	9.73874	8.48527	96.5736	8.6e-23	1.49e-18
comp29217_c0	-7.64758	6.31439	95.8257	1.25e-22	2.17e-18
comp24781_c0	-5.0625	6.24582	95.6503	1.37e-22	2.37e-18
comp32321_c0	-6.13105	5.89741	95.6496	1.37e-22	2.37e-18
comp23818_c0	-8.29417	7.45255	94.7104	2.2e-22	3.81e-18
comp27773_c0	11.6585	5.10357	94.4861	2.47e-22	4.27e-18
comp35241_c0	-6.2413	5.68714	94.153	2.92e-22	5.05e-18
comp32300_c0	4.74389	9.17186	93.3224	4.44e-22	7.69e-18
comp33735_c0	6.21987	8.86355	93.2554	4.6e-22	7.95e-18
comp24954_c0	-6.54063	7.78855	93.1058	4.96e-22	8.58e-18
comp25795_c0	-8.38891	4.62519	92.0206	8.58e-22	1.48e-17
comp26311_c0	-6.69641	6.43053	91.6245	1.05e-21	1.81e-17
comp21614_c0	11.241	15.2056	91.2513	1.27e-21	2.19e-17
comp25845_c0	-8.93587	2.71955	90.0471	2.33e-21	4.02e-17
comp32367_c0	6.91482	3.63524	89.6855	2.79e-21	4.83e-17
comp31480_c0	-4.92635	3.86635	89.1071	3.74e-21	6.47e-17
comp28074_c0	-6.60048	4.69403	87.8047	7.22e-21	1.25e-16
comp23097_c0	-5.87812	8.96149	86.1123	1.7e-20	2.94e-16
comp33436_c0	-4.75191	8.4313	85.1055	2.83e-20	4.89e-16
comp27983_c0	4.56416	5.45228	85.0497	2.91e-20	5.03e-16
comp9332_c0	-6.76039	6.45583	85.0153	2.96e-20	5.12e-16
comp33189_c1	-9.29155	5.77051	85.013	2.96e-20	5.13e-16
comp28323_c0	7.84716	6.12327	84.9373	3.08e-20	5.33e-16
comp24071_c0	-9.22397	2.21326	84.6608	3.54e-20	6.13e-16
comp27272_c0	-6.90111	4.31074	84.3735	4.1e-20	7.09e-16
comp32027_c0	10.3094	7.54649	83.8691	5.29e-20	9.15e-16
comp28392_c0	-10.4887	5.60997	83.7429	5.63e-20	9.75e-16
comp23424_c0	-5.31666	4.11215	83.0759	7.9e-20	1.37e-15
comp26840_c0	-11.8872	6.53714	82.9433	8.44e-20	1.46e-15
comp22314_c0	-6.07693	6.72181	82.8554	8.83e-20	1.53e-15
comp28798_c0	7.75344	5.04967	82.632	9.88e-20	1.71e-15
comp26011_c0	8.06565	4.18749	82.1517	1.26e-19	2.18e-15
comp31543_c0	4.5158	8.26185	82.0707	1.31e-19	2.27e-15
comp32043_c0	-4.98087	4.9669	81.7837	1.52e-19	2.63e-15
comp32443_c0	-3.72378	8.4117	81.7283	1.56e-19	2.7e-15
comp30922_c0	-6.7145	4.17372	81.4728	1.78e-19	3.07e-15
comp27263_c0	-6.20564	2.77709	81.2129	2.03e-19	3.51e-15
comp25682_c0	-7.26714	2.81955	81.0265	2.23e-19	3.85e-15
comp27837_c0	8.69696	8.18715	80.923	2.35e-19	4.06e-15
comp22610_c0	9.49657	6.02783	80.6934	2.64e-19	4.56e-15
comp31249_c0	7.93071	5.43074	80.1427	3.48e-19	6.03e-15
comp28586_c0	8.12865	4.3707	80.1373	3.49e-19	6.04e-15
comp23844_c0	-5.90224	7.07481	79.0726	5.99e-19	1.04e-14
comp43818_c0	9.71683	5.61828	79.0614	6.02e-19	1.04e-14
comp31673_c0	-5.52305	9.05575	78.5482	7.81e-19	1.35e-14
comp12556_c0	-11.4459	3.88762	76.9076	1.79e-18	3.1e-14
comp30063_c0	-6.97259	3.28291	76.8644	1.83e-18	3.17e-14
comp20049_c0	8.81236	6.74451	76.6639	2.03e-18	3.51e-14
comp33302_c0	5.57213	7.04084	76.6561	2.03e-18	3.52e-14
comp32775_c0	7.95242	3.25574	76.3974	2.32e-18	4.01e-14
comp26626_c0	9.79616	5.56345	76.2814	2.46e-18	4.26e-14
comp15351_c0	-5.27889	5.57594	76.179	2.59e-18	4.48e-14
comp9087_c0	-9.13544	6.29499	75.9125	2.97e-18	5.13e-14
comp44554_c0	-6.01232	1.90236	75.8266	3.1e-18	5.36e-14
comp22329_c0	5.55537	4.76197	74.9632	4.8e-18	8.3e-14
comp31515_c2	-6.84188	7.81147	74.8777	5.01e-18	8.67e-14
comp23975_c0	-7.27579	6.83224	74.5719	5.85e-18	1.01e-13
comp27377_c0	-7.21433	2.39298	74.2556	6.86e-18	1.19e-13
comp22385_c0	-6.6932	2.78577	74.2384	6.92e-18	1.2e-13
comp31766_c0	-6.27969	4.33907	74.0667	7.55e-18	1.31e-13
comp28764_c0	7.50378	5.02838	73.9597	7.97e-18	1.38e-13
comp25215_c0	-4.0653	4.73652	73.7961	8.66e-18	1.5e-13
comp27081_c0	-5.76201	2.8064	73.6106	9.52e-18	1.65e-13
comp23012_c0	-6.18722	2.66789	73.1205	1.22e-17	2.11e-13
comp26756_c0	-3.74174	4.45833	73.0929	1.24e-17	2.14e-13
comp31394_c0	-9.04416	5.2754	72.6359	1.56e-17	2.7e-13
comp31932_c0	-5.20011	3.20873	72.3179	1.83e-17	3.17e-13
comp24582_c0	10.0028	5.76052	72.2131	1.93e-17	3.34e-13
comp26135_c0	-4.98082	5.06118	72.1872	1.96e-17	3.39e-13
comp21102_c0	6.93458	3.28292	72.1162	2.03e-17	3.51e-13
comp27820_c0	-5.45699	3.05694	71.9127	2.25e-17	3.89e-13
comp28385_c0	-3.53963	7.16351	71.6388	2.58e-17	4.47e-13
comp33679_c0	5.04499	7.64985	71.5964	2.64e-17	4.57e-13
comp28517_c0	-5.6268	4.70876	71.5534	2.7e-17	4.67e-13
comp26822_c0	7.39618	6.71321	71.452	2.84e-17	4.92e-13
comp30821_c0	-4.90971	11.1396	71.0151	3.55e-17	6.13e-13
comp14648_c1	-4.90518	6.76752	70.998	3.58e-17	6.19e-13
comp32431_c5	-3.67275	9.40222	70.9139	3.73e-17	6.46e-13
comp30536_c0	11.0858	7.0287	70.8471	3.86e-17	6.68e-13
comp32570_c0	6.07876	4.82024	70.8018	3.95e-17	6.83e-13
comp22614_c0	5.187	3.93537	70.7646	4.02e-17	6.96e-13
comp31322_c0	-8.4296	5.91062	69.5166	7.58e-17	1.31e-12
comp21673_c0	-5.76085	3.96401	69.3506	8.24e-17	1.43e-12
comp21699_c0	-8.97729	1.81899	68.7746	1.1e-16	1.91e-12
comp32566_c0	9.18721	4.45141	68.5036	1.27e-16	2.19e-12
comp25404_c0	-9.02202	2.81018	68.2521	1.44e-16	2.49e-12
comp31929_c0	4.31915	6.13451	68.1297	1.53e-16	2.65e-12
comp28205_c0	-7.97614	3.57051	67.99	1.64e-16	2.84e-12
comp26371_c0	-4.94387	3.80239	67.4871	2.12e-16	3.67e-12
comp24282_c0	8.46559	3.96668	67.2512	2.39e-16	4.14e-12
comp33771_c0	5.77268	8.36569	67.2384	2.41e-16	4.16e-12
comp32559_c1	-4.15427	7.85571	66.8637	2.91e-16	5.03e-12
comp27885_c0	-6.59931	5.38846	66.5474	3.42e-16	5.91e-12
comp32370_c0	6.09315	4.49711	66.2454	3.98e-16	6.89e-12
comp18160_c0	-7.54004	1.59545	66.0424	4.41e-16	7.64e-12
comp33464_c0	4.2998	6.79026	65.69	5.28e-16	9.13e-12
comp25341_c0	-11.0753	2.23882	65.6121	5.49e-16	9.5e-12
comp26854_c1	5.62755	3.3776	65.5408	5.69e-16	9.85e-12
comp25739_c0	5.01342	4.17642	65.4943	5.83e-16	1.01e-11
comp31635_c0	6.92761	6.45803	65.2113	6.73e-16	1.16e-11
comp15806_c0	-7.28895	2.24291	65.0907	7.15e-16	1.24e-11
comp32732_c0	6.05556	6.68261	64.888	7.93e-16	1.37e-11
comp29740_c0	6.37478	5.36943	64.8449	8.1e-16	1.4e-11
comp20542_c0	-7.3179	2.0488	64.7118	8.67e-16	1.5e-11
comp31110_c0	4.73565	5.5588	64.3152	1.06e-15	1.83e-11
comp28699_c0	-5.81987	8.81295	64.3125	1.06e-15	1.84e-11
comp30801_c0	8.74294	5.17	64.2103	1.12e-15	1.93e-11
comp19520_c0	-5.70497	2.50004	64.0952	1.19e-15	2.05e-11
comp35016_c0	-4.27538	5.49243	63.851	1.34e-15	2.32e-11
comp15736_c0	10.3012	5.22092	63.7268	1.43e-15	2.47e-11
comp29514_c1	8.38019	3.52015	63.6875	1.46e-15	2.52e-11
comp28555_c0	9.26892	6.28317	63.6188	1.51e-15	2.61e-11
comp23178_c0	-8.79855	2.41425	63.2752	1.8e-15	3.11e-11
comp17454_c0	4.82381	4.27125	63.1734	1.89e-15	3.28e-11
comp30531_c0	8.30744	4.20863	63.0027	2.06e-15	3.57e-11
comp20533_c0	-9.08476	1.57555	62.9915	2.08e-15	3.59e-11
comp26800_c0	-7.27458	6.6322	62.9729	2.1e-15	3.63e-11
comp32811_c0	-7.51669	7.89704	62.9334	2.14e-15	3.7e-11
comp31374_c0	-4.7388	4.16995	62.8251	2.26e-15	3.91e-11
comp33411_c0	6.41307	6.04377	62.8146	2.27e-15	3.93e-11
comp25267_c0	12.2252	2.5073	62.7238	2.38e-15	4.12e-11
comp23944_c0	-6.75432	3.89416	62.5825	2.56e-15	4.42e-11
comp30185_c0	7.83567	6.15162	62.5658	2.58e-15	4.46e-11
comp32239_c0	3.80593	8.25484	62.4766	2.7e-15	4.67e-11
comp14666_c0	-6.59373	5.35541	62.4074	2.79e-15	4.83e-11
comp29027_c0	-4.32732	7.47232	61.9945	3.44e-15	5.96e-11
comp35092_c0	-8.20924	4.10801	61.8729	3.66e-15	6.34e-11
comp29936_c0	-5.16975	2.37598	61.8522	3.7e-15	6.41e-11
comp28453_c0	7.49594	3.6994	61.5461	4.32e-15	7.48e-11
comp24408_c0	5.57281	3.94212	61.5254	4.37e-15	7.56e-11
comp25040_c0	-7.38357	4.97705	61.2619	5e-15	8.65e-11
comp23621_c0	-5.49021	5.68713	61.1886	5.19e-15	8.97e-11
comp32963_c1	-5.06095	6.49959	61.1166	5.38e-15	9.31e-11
comp27538_c0	-8.91049	7.90454	60.8098	6.29e-15	1.09e-10
comp41434_c0	-7.0292	5.66206	60.1464	8.81e-15	1.52e-10
comp29163_c0	4.97235	3.50273	60.0909	9.06e-15	1.57e-10
comp25758_c0	-7.1766	4.78082	60.0183	9.4e-15	1.63e-10
comp24285_c0	-4.31837	4.36323	59.915	9.9e-15	1.71e-10
comp28334_c0	5.99737	3.17061	59.8786	1.01e-14	1.75e-10
comp326926_c0	10.096	2.92725	59.7569	1.07e-14	1.86e-10
comp17884_c0	9.27404	2.94592	59.6113	1.16e-14	2e-10
comp24826_c0	-5.22798	2.45671	59.3092	1.35e-14	2.33e-10
comp32196_c0	-3.9065	3.31751	59.2122	1.42e-14	2.45e-10
comp9128_c0	3.29753	9.24385	59.1732	1.44e-14	2.5e-10
comp28929_c0	-5.09447	4.25507	58.9508	1.62e-14	2.8e-10
comp29395_c0	6.66199	4.70973	58.8742	1.68e-14	2.91e-10
comp7610_c0	-8.53588	1.32154	58.5393	1.99e-14	3.45e-10
comp23156_c0	-9.0249	1.99782	58.435	2.1e-14	3.64e-10
comp9177_c0	-8.35276	2.67314	58.0783	2.52e-14	4.36e-10
comp12076_c0	-10.7358	5.09054	57.9711	2.66e-14	4.6e-10
comp31673_c2	-9.26758	10.0163	57.9569	2.68e-14	4.64e-10
comp31129_c0	5.84838	6.85882	57.8466	2.83e-14	4.9e-10
comp32042_c0	-7.05358	4.91252	57.7177	3.03e-14	5.24e-10
comp33686_c1	4.55831	8.6003	57.3383	3.67e-14	6.35e-10
comp26208_c0	-4.28225	4.13487	57.0899	4.16e-14	7.2e-10
comp35572_c0	-7.19891	4.07796	56.7899	4.85e-14	8.39e-10
comp24427_c1	-5.83914	2.75147	56.7809	4.87e-14	8.43e-10
comp33738_c1	-3.72465	7.99639	56.6929	5.09e-14	8.82e-10
comp22794_c1	7.55413	3.57099	56.594	5.36e-14	9.27e-10
comp24430_c0	3.42462	6.09239	56.2636	6.34e-14	1.1e-09
comp32176_c0	6.80926	3.97702	56.0727	6.98e-14	1.21e-09
comp32454_c0	6.68536	5.26681	56.0311	7.13e-14	1.23e-09
comp30547_c0	-4.16187	4.58196	55.7685	8.15e-14	1.41e-09
comp32665_c0	9.4934	5.35818	55.5514	9.1e-14	1.58e-09
comp23459_c0	-7.84612	1.04958	55.4927	9.38e-14	1.62e-09
comp25637_c0	4.21223	8.9658	55.414	9.76e-14	1.69e-09
comp24518_c0	8.43811	4.29383	55.3236	1.02e-13	1.77e-09
comp22537_c0	-2.95848	6.92347	55.2605	1.06e-13	1.83e-09
comp32895_c0	4.08341	6.09552	55.2515	1.06e-13	1.84e-09
comp10262_c0	-8.34018	0.938064	55.0376	1.18e-13	2.05e-09
comp18922_c0	7.79835	3.20374	54.934	1.25e-13	2.16e-09
comp29736_c0	-4.32803	3.54042	54.8497	1.3e-13	2.25e-09
comp27252_c0	-6.34504	2.0157	54.8399	1.31e-13	2.26e-09
comp24174_c0	8.78929	3.98879	54.6925	1.41e-13	2.44e-09
comp23988_c0	-9.37879	6.24645	54.665	1.43e-13	2.47e-09
comp98424_c0	-12.2261	1.97885	54.5897	1.49e-13	2.57e-09
comp28352_c0	-5.04356	1.89423	54.332	1.69e-13	2.93e-09
comp15551_c0	-5.4667	9.2551	54.2593	1.76e-13	3.04e-09
comp28390_c0	5.20161	5.6195	54.1344	1.87e-13	3.24e-09
comp29477_c0	4.61803	4.4042	54.0873	1.92e-13	3.32e-09
comp33382_c0	10.4733	2.15016	54.0545	1.95e-13	3.37e-09
comp7659_c0	-8.07973	1.0499	53.9632	2.04e-13	3.53e-09
comp28933_c0	7.29533	8.74957	53.8206	2.2e-13	3.8e-09
comp25178_c0	-3.12399	7.26302	53.794	2.23e-13	3.85e-09
comp15896_c0	-3.08246	6.24201	53.7098	2.32e-13	4.02e-09
comp14383_c0	-4.71471	5.21239	53.5844	2.48e-13	4.29e-09
comp30070_c1	4.8933	4.74421	53.5763	2.49e-13	4.3e-09
comp26970_c1	7.1682	8.28768	53.4752	2.62e-13	4.53e-09
comp31693_c0	4.43765	5.49367	53.4131	2.7e-13	4.68e-09
comp23770_c0	-8.87549	3.38779	53.3301	2.82e-13	4.88e-09
comp25037_c0	-5.3412	1.86779	53.2957	2.87e-13	4.97e-09
comp28008_c0	-3.40818	5.59907	53.2691	2.91e-13	5.03e-09
comp25703_c0	4.85016	6.10249	53.2419	2.95e-13	5.1e-09
comp33596_c0	8.45736	3.47143	52.9515	3.42e-13	5.92e-09
comp32752_c0	-4.76549	5.4876	52.9223	3.47e-13	6e-09
comp15589_c0	-5.34357	4.0297	52.8228	3.65e-13	6.32e-09
comp23935_c0	-6.35996	2.47977	52.7699	3.75e-13	6.49e-09
comp28850_c0	-5.02984	2.59553	52.7699	3.75e-13	6.49e-09
comp16597_c0	-4.88076	2.62319	52.7195	3.85e-13	6.66e-09
comp26976_c0	8.07747	4.5175	52.6483	3.99e-13	6.9e-09
comp23283_c0	-7.40681	2.65886	52.6451	4e-13	6.91e-09
comp32363_c0	7.07015	8.29765	52.6056	4.08e-13	7.06e-09
comp22726_c0	-7.5412	1.22515	52.5683	4.16e-13	7.19e-09
comp17464_c0	-6.11302	2.44562	52.5237	4.25e-13	7.36e-09
comp31228_c0	-4.49692	4.72561	52.4747	4.36e-13	7.54e-09
comp30512_c1	-4.82094	4.70839	52.4705	4.37e-13	7.56e-09
comp19410_c0	7.8	2.70976	52.2437	4.9e-13	8.48e-09
comp14994_c0	6.79639	6.84361	52.2112	4.98e-13	8.62e-09
comp30512_c0	-3.61806	5.77111	52.2082	4.99e-13	8.64e-09
comp9711_c0	-5.34584	1.589	52.0753	5.34e-13	9.24e-09
comp26113_c0	-4.85219	3.81895	52.07	5.36e-13	9.27e-09
comp29883_c0	4.28968	7.13146	51.92	5.78e-13	1e-08
comp21756_c0	-6.90137	1.59934	51.6892	6.5e-13	1.13e-08
comp8598_c0	-8.10952	2.36257	51.6393	6.67e-13	1.15e-08
comp184817_c0	8.20064	4.53302	51.6353	6.68e-13	1.16e-08
comp96721_c0	11.1153	0.877153	51.6063	6.78e-13	1.17e-08
comp9452_c0	-9.04604	2.28107	51.3558	7.71e-13	1.33e-08
comp29574_c0	-6.67512	3.09214	50.9509	9.47e-13	1.64e-08
comp23832_c0	5.25132	2.35085	50.8462	9.99e-13	1.73e-08
comp21203_c0	-2.57827	6.83043	50.7164	1.07e-12	1.85e-08
comp30070_c0	5.05616	5.1794	50.5814	1.14e-12	1.98e-08
comp32655_c0	-3.83458	6.88987	50.5411	1.17e-12	2.02e-08
comp29161_c0	5.35552	5.1741	50.443	1.23e-12	2.12e-08
comp168885_c0	6.16222	1.99442	50.3277	1.3e-12	2.25e-08
comp28725_c0	7.14475	4.13646	50.2919	1.32e-12	2.29e-08
comp29864_c0	-2.95044	8.54339	50.2809	1.33e-12	2.31e-08
comp31694_c0	-4.76841	9.25117	50.0238	1.52e-12	2.63e-08
comp27572_c1	4.15446	10.303	49.9959	1.54e-12	2.67e-08
comp22278_c0	7.69402	0.865445	49.9087	1.61e-12	2.79e-08
comp33012_c0	2.9732	8.45067	49.7587	1.74e-12	3.01e-08
comp56525_c0	-6.07243	1.69872	49.7238	1.77e-12	3.06e-08
comp25097_c0	-6.68393	1.53653	49.3672	2.12e-12	3.67e-08
comp33404_c0	7.83045	5.20531	49.3442	2.15e-12	3.72e-08
comp31565_c0	4.19486	4.49615	49.3392	2.15e-12	3.73e-08
comp121736_c0	-7.72536	1.61912	49.3271	2.17e-12	3.75e-08
comp71754_c0	-6.52359	1.24905	49.3054	2.19e-12	3.79e-08
comp9125_c0	-3.42445	7.80636	49.162	2.36e-12	4.08e-08
comp33276_c0	5.21586	4.55373	49.1578	2.36e-12	4.09e-08
comp30566_c0	-3.53246	7.7374	49.0534	2.49e-12	4.31e-08
comp29764_c0	-3.74127	3.00182	49.0045	2.55e-12	4.42e-08
comp30704_c0	-5.95608	9.57226	48.8642	2.74e-12	4.75e-08
comp27528_c0	8.06097	3.13809	48.833	2.79e-12	4.82e-08
comp27005_c0	4.94174	7.15073	48.817	2.81e-12	4.86e-08
comp32164_c0	-3.44435	5.01549	48.8084	2.82e-12	4.88e-08
comp62073_c0	-6.78002	1.3157	48.8025	2.83e-12	4.9e-08
comp22379_c0	7.44208	2.75456	48.6709	3.03e-12	5.24e-08
comp27874_c0	-6.08856	2.82965	48.5109	3.28e-12	5.68e-08
comp30820_c0	9.70318	1.6069	48.4816	3.33e-12	5.77e-08
comp20299_c0	-7.52738	0.804814	48.3828	3.51e-12	6.07e-08
comp17911_c0	5.79589	2.52251	48.3273	3.61e-12	6.24e-08
comp28366_c0	-6.31226	2.22424	48.2413	3.77e-12	6.52e-08
comp32498_c0	2.86514	7.88145	48.2225	3.8e-12	6.58e-08
comp29075_c0	-5.47841	2.95842	48.1832	3.88e-12	6.72e-08
comp24655_c0	3.18654	4.4832	48.0499	4.16e-12	7.19e-08
comp30460_c0	-4.76607	4.21535	48.0361	4.18e-12	7.24e-08
comp33696_c0	3.37735	6.21963	47.9908	4.28e-12	7.41e-08
comp15039_c0	5.86542	3.2537	47.8251	4.66e-12	8.06e-08
comp31914_c0	4.27111	5.30061	47.7245	4.91e-12	8.49e-08
comp23463_c1	-10.5174	5.39435	47.4952	5.51e-12	9.54e-08
comp30648_c0	8.50775	1.49013	47.48	5.56e-12	9.62e-08
comp33149_c0	4.51543	5.63784	47.3651	5.89e-12	1.02e-07
comp97726_c0	-7.61251	0.145463	47.2451	6.26e-12	1.08e-07
comp32538_c0	5.9053	4.40805	47.2278	6.32e-12	1.09e-07
comp178934_c0	6.99893	2.53696	47.2188	6.35e-12	1.1e-07
comp32035_c0	5.61682	4.30741	47.0901	6.78e-12	1.17e-07
comp1859_c0	-7.25791	0.207525	46.9042	7.45e-12	1.29e-07
comp21567_c0	-6.27007	11.0079	46.8728	7.57e-12	1.31e-07
comp19727_c0	6.65043	1.98969	46.7434	8.09e-12	1.4e-07
comp31437_c0	-4.43246	6.00005	46.6026	8.69e-12	1.5e-07
comp31837_c0	3.1706	4.37539	46.5965	8.72e-12	1.51e-07
comp27042_c0	6.18641	4.84744	46.4309	9.49e-12	1.64e-07
comp24847_c0	-6.5844	2.88493	46.405	9.62e-12	1.66e-07
comp28763_c0	5.33647	3.5884	46.3938	9.67e-12	1.67e-07
comp31063_c0	4.15308	6.62706	46.3873	9.7e-12	1.68e-07
comp26218_c0	6.64919	3.54321	46.3186	1.01e-11	1.74e-07
comp18288_c0	-7.90284	0.523961	46.1473	1.1e-11	1.9e-07
comp26638_c0	4.85209	6.28771	46.0938	1.13e-11	1.95e-07
comp9158_c0	7.07721	5.89735	46.0456	1.16e-11	2e-07
comp33050_c0	3.71522	4.72405	45.9602	1.21e-11	2.09e-07
comp29526_c0	-2.53582	6.42168	45.958	1.21e-11	2.09e-07
comp22794_c0	-6.47632	0.679237	45.8727	1.26e-11	2.18e-07
comp32515_c0	4.09896	7.33158	45.8662	1.27e-11	2.19e-07
comp30423_c0	-10.7591	3.36684	45.8416	1.28e-11	2.22e-07
comp13223_c0	-7.92754	1.18437	45.8013	1.31e-11	2.26e-07
comp31016_c0	-5.82212	5.3432	45.7999	1.31e-11	2.27e-07
comp132327_c0	-6.18286	1.10266	45.6918	1.38e-11	2.39e-07
comp17148_c0	-10.1563	1.51136	45.6752	1.4e-11	2.42e-07
comp33822_c0	8.07979	9.49459	45.6268	1.43e-11	2.48e-07
comp28949_c0	6.62508	4.04104	45.6042	1.45e-11	2.5e-07
comp33007_c0	3.54506	8.97967	45.5462	1.49e-11	2.58e-07
comp22649_c0	7.93112	2.00073	45.5216	1.51e-11	2.61e-07
comp13454_c0	8.2399	1.02741	45.4874	1.54e-11	2.66e-07
comp214540_c0	-7.6338	0.998303	45.4235	1.59e-11	2.75e-07
comp25756_c0	-7.19444	2.15911	45.3341	1.66e-11	2.87e-07
comp31459_c0	-3.3267	6.41187	45.2649	1.72e-11	2.98e-07
comp28468_c0	4.72955	5.01658	45.2383	1.74e-11	3.02e-07
comp25796_c0	-5.31954	1.23463	45.163	1.81e-11	3.14e-07
comp24261_c0	-7.54488	1.32526	45.1087	1.86e-11	3.23e-07
comp23968_c0	-8.01537	2.52044	45.1058	1.87e-11	3.23e-07
comp32599_c0	-2.58681	6.54062	45.0404	1.93e-11	3.34e-07
comp33257_c0	8.57778	5.03558	45.0395	1.93e-11	3.34e-07
comp30745_c0	-3.43526	7.33686	45.0299	1.94e-11	3.36e-07
comp29267_c0	5.07909	6.23604	44.9565	2.01e-11	3.49e-07
comp32531_c0	-3.43856	4.44737	44.859	2.12e-11	3.66e-07
comp29626_c0	-3.86875	6.10646	44.8253	2.15e-11	3.73e-07
comp1089_c0	-4.95137	3.84785	44.7736	2.21e-11	3.83e-07
comp14595_c0	-5.67616	8.93885	44.7579	2.23e-11	3.86e-07
comp32323_c1	-6.02862	4.22571	44.6617	2.34e-11	4.05e-07
comp9688_c0	-4.25372	1.97234	44.623	2.39e-11	4.13e-07
comp100810_c0	9.99194	0.501321	44.3651	2.72e-11	4.72e-07
comp26145_c0	7.02921	7.18137	44.3587	2.73e-11	4.73e-07
comp32610_c0	-3.70774	6.06685	44.3513	2.74e-11	4.75e-07
comp31622_c0	-8.0453	5.95482	44.3037	2.81e-11	4.87e-07
comp21597_c0	7.55727	9.54738	44.2653	2.87e-11	4.96e-07
comp27503_c0	6.31879	2.72828	44.1844	2.99e-11	5.17e-07
comp33357_c0	3.59826	6.9194	44.1443	3.05e-11	5.28e-07
comp33771_c1	5.36538	8.40881	44.0556	3.19e-11	5.52e-07
comp32527_c0	3.52496	4.67044	44.0555	3.19e-11	5.52e-07
comp31167_c0	-3.24602	4.19884	44.0227	3.25e-11	5.62e-07
comp30698_c0	-5.4284	3.60866	44.0112	3.27e-11	5.65e-07
comp20724_c0	9.97713	3.52712	43.9321	3.4e-11	5.88e-07
comp33236_c0	-5.62474	9.47262	43.8724	3.5e-11	6.06e-07
comp102718_c0	6.21857	1.77501	43.862	3.52e-11	6.1e-07
comp370264_c0	8.53337	1.94619	43.8516	3.54e-11	6.13e-07
comp26351_c0	-4.29231	5.98625	43.7503	3.73e-11	6.46e-07
comp20410_c0	-8.45852	1.97122	43.7311	3.77e-11	6.52e-07
comp23930_c0	4.69123	3.62326	43.6593	3.91e-11	6.76e-07
comp33070_c0	3.75739	4.33466	43.5545	4.12e-11	7.13e-07
comp26603_c0	5.03961	7.54682	43.5	4.24e-11	7.34e-07
comp29497_c0	-4.16672	6.84141	43.4935	4.25e-11	7.36e-07
comp13356_c0	4.01005	4.65657	43.3502	4.58e-11	7.92e-07
comp19499_c0	3.34051	4.15174	43.2751	4.76e-11	8.23e-07
comp200022_c0	-8.57341	2.22545	43.2526	4.81e-11	8.32e-07
comp25526_c0	7.7592	8.87147	43.1367	5.1e-11	8.83e-07
comp27711_c0	-8.40776	3.94994	43.0617	5.3e-11	9.18e-07
comp25650_c0	6.85903	2.45496	42.9337	5.66e-11	9.8e-07
comp28598_c0	7.15482	5.97126	42.9035	5.75e-11	9.95e-07
comp60363_c0	-4.25875	1.71306	42.8794	5.82e-11	1.01e-06
comp60278_c0	-8.23967	0.972799	42.7033	6.37e-11	1.1e-06
comp31651_c0	3.15802	7.26869	42.6751	6.46e-11	1.12e-06
comp24552_c0	5.31664	3.64459	42.6085	6.69e-11	1.16e-06
comp24338_c0	4.65521	3.02751	42.5347	6.94e-11	1.2e-06
comp32795_c1	-2.63836	7.22449	42.5016	7.06e-11	1.22e-06
comp26168_c0	7.45366	4.0706	42.4526	7.24e-11	1.25e-06
comp17045_c0	-5.63692	1.51092	42.4506	7.25e-11	1.25e-06
comp31866_c0	3.95472	4.84188	42.3769	7.53e-11	1.3e-06
comp32479_c0	-3.0787	3.84967	42.3611	7.59e-11	1.31e-06
comp1127_c0	6.45213	2.38428	42.307	7.8e-11	1.35e-06
comp33227_c2	5.05271	5.89197	42.1964	8.26e-11	1.43e-06
comp26924_c0	-5.85328	7.1016	41.9409	9.41e-11	1.63e-06
comp663_c0	-9.32966	1.54611	41.9229	9.49e-11	1.64e-06
comp17268_c0	-4.60749	1.50294	41.9192	9.51e-11	1.65e-06
comp28759_c0	3.75326	3.91047	41.8386	9.91e-11	1.72e-06
comp29744_c0	-7.63438	2.19116	41.838	9.92e-11	1.72e-06
comp29500_c0	7.63639	4.6949	41.824	9.99e-11	1.73e-06
comp33471_c0	6.05478	4.54197	41.7313	1.05e-10	1.81e-06
comp19935_c0	-10.6388	3.37949	41.7065	1.06e-10	1.84e-06
comp19760_c0	7.79235	2.01224	41.6965	1.07e-10	1.84e-06
comp20573_c0	-5.26179	1.6937	41.6363	1.1e-10	1.9e-06
comp25376_c0	4.53578	3.83774	41.6279	1.1e-10	1.91e-06
comp162171_c0	-8.3831	0.622652	41.5791	1.13e-10	1.96e-06
comp26911_c0	-5.34328	10.0955	41.5565	1.15e-10	1.98e-06
comp26935_c0	7.4934	2.72011	41.53	1.16e-10	2.01e-06
comp26136_c0	8.24556	8.19363	41.5232	1.16e-10	2.02e-06
comp31135_c0	3.52056	4.61967	41.5186	1.17e-10	2.02e-06
comp28946_c0	4.47721	4.82655	41.4464	1.21e-10	2.1e-06
comp29636_c0	6.57475	10.2573	41.3871	1.25e-10	2.16e-06
comp33660_c0	4.07142	6.48624	41.3588	1.27e-10	2.19e-06
comp31912_c0	7.98902	11.614	41.3453	1.28e-10	2.21e-06
comp27260_c0	9.07402	2.41067	41.144	1.41e-10	2.45e-06
comp20732_c0	-5.4174	1.6095	40.9665	1.55e-10	2.68e-06
comp31874_c0	2.75055	5.64626	40.9499	1.56e-10	2.7e-06
comp10013_c0	-7.22296	1.1521	40.9321	1.58e-10	2.73e-06
comp21407_c0	-5.93477	3.68048	40.8938	1.61e-10	2.78e-06
comp24598_c0	9.14414	2.29684	40.8838	1.62e-10	2.8e-06
comp31820_c0	-3.45922	4.98094	40.8558	1.64e-10	2.84e-06
comp26704_c0	4.64473	3.81002	40.8461	1.65e-10	2.85e-06
comp731_c0	-6.3689	1.7695	40.6829	1.79e-10	3.1e-06
comp32292_c1	3.96541	5.69943	40.5797	1.89e-10	3.27e-06
comp13682_c0	-5.62404	1.21958	40.4986	1.97e-10	3.4e-06
comp29289_c0	-2.76928	4.83837	40.3795	2.09e-10	3.62e-06
comp30161_c0	-6.45092	2.37697	40.3524	2.12e-10	3.67e-06
comp7197_c0	10.4772	0.466427	40.346	2.13e-10	3.68e-06
comp30879_c1	-4.51383	2.14361	40.3454	2.13e-10	3.68e-06
comp23820_c0	-5.6789	3.65528	40.3316	2.14e-10	3.71e-06
comp31333_c4	-2.44741	6.98863	40.2781	2.2e-10	3.81e-06
comp32666_c0	4.14555	5.93178	40.2184	2.27e-10	3.93e-06
comp9097_c0	7.1904	4.87209	40.2006	2.29e-10	3.97e-06
comp3168_c0	8.99369	1.78789	40.1636	2.34e-10	4.04e-06
comp25982_c0	6.6459	4.3633	40.0738	2.45e-10	4.23e-06
comp26379_c0	5.06583	3.10468	40.0587	2.46e-10	4.26e-06
comp31515_c1	-6.90066	1.99039	40.0323	2.5e-10	4.32e-06
comp26526_c1	-9.76564	2.95261	39.984	2.56e-10	4.43e-06
comp8435_c0	-9.07426	3.64892	39.934	2.63e-10	4.55e-06
comp31070_c0	-5.36076	3.71796	39.9326	2.63e-10	4.55e-06
comp15800_c0	7.37117	3.17509	39.9212	2.64e-10	4.58e-06
comp20972_c0	5.83765	2.1902	39.8609	2.73e-10	4.72e-06
comp26538_c0	-6.24794	2.22756	39.8215	2.78e-10	4.82e-06
comp23285_c0	-4.83083	1.69946	39.6788	2.99e-10	5.18e-06
comp33506_c0	3.52722	9.49103	39.5925	3.13e-10	5.41e-06
comp29354_c0	6.08076	3.50133	39.5343	3.22e-10	5.58e-06
comp16228_c0	4.22368	3.17868	39.5329	3.23e-10	5.58e-06
comp32736_c0	-3.33181	6.65207	39.5215	3.24e-10	5.61e-06
comp29702_c0	3.69545	9.98588	39.5186	3.25e-10	5.62e-06
comp30301_c0	-4.39981	7.24954	39.4963	3.29e-10	5.69e-06
comp26121_c0	-4.00812	1.47534	39.4956	3.29e-10	5.69e-06
comp25538_c0	7.48063	8.88138	39.4807	3.31e-10	5.73e-06
comp26377_c0	2.7585	5.39628	39.3949	3.46e-10	5.99e-06
comp28566_c0	-6.71742	2.38792	39.3816	3.49e-10	6.03e-06
comp25374_c0	-6.50182	2.11202	39.3761	3.5e-10	6.05e-06
comp29252_c0	7.05527	3.77055	39.3601	3.52e-10	6.1e-06
comp32771_c1	-3.55529	2.99532	39.259	3.71e-10	6.42e-06
comp22888_c0	8.99064	2.00643	39.2423	3.74e-10	6.48e-06
comp27663_c0	3.48666	3.84316	39.2182	3.79e-10	6.56e-06
comp21451_c0	-6.84547	1.49677	39.2088	3.81e-10	6.59e-06
comp31643_c0	8.03492	3.98621	39.1695	3.89e-10	6.72e-06
comp31122_c0	4.17579	5.0377	39.1557	3.91e-10	6.77e-06
comp29689_c0	6.3105	3.38632	39.1354	3.95e-10	6.84e-06
comp27423_c0	8.2441	1.86518	39.0929	4.04e-10	6.99e-06
comp18990_c0	-4.54891	3.80766	39.0924	4.04e-10	6.99e-06
comp27239_c0	4.19258	11.0399	39.0845	4.06e-10	7.02e-06
comp25597_c0	-9.78839	7.00153	39.0458	4.14e-10	7.16e-06
comp33795_c0	7.60119	10.6343	39.0346	4.16e-10	7.2e-06
comp19822_c0	3.54901	4.08538	39.0335	4.17e-10	7.21e-06
comp24715_c0	7.42809	3.05777	38.9976	4.24e-10	7.34e-06
comp32235_c0	6.67987	3.37564	38.9763	4.29e-10	7.42e-06
comp31862_c0	3.82441	3.96253	38.8496	4.58e-10	7.92e-06
comp33264_c0	5.70504	4.85862	38.7932	4.71e-10	8.15e-06
comp25542_c0	-7.26984	2.4158	38.7862	4.73e-10	8.18e-06
comp33691_c0	3.63164	5.21202	38.7393	4.84e-10	8.38e-06
comp31375_c0	-3.39142	4.11009	38.6271	5.13e-10	8.88e-06
comp24419_c0	8.02171	4.16112	38.5875	5.24e-10	9.06e-06
comp31159_c0	3.44207	4.99854	38.5838	5.25e-10	9.08e-06
comp23689_c0	-2.88521	7.30793	38.5568	5.32e-10	9.2e-06
comp34201_c0	7.79296	4.79558	38.5525	5.33e-10	9.22e-06
comp31612_c0	2.85552	7.93847	38.5241	5.41e-10	9.36e-06
comp27572_c0	3.5143	8.91041	38.5111	5.44e-10	9.42e-06
comp27610_c1	-8.33928	1.19336	38.4885	5.51e-10	9.53e-06
comp22479_c0	-5.76917	4.16509	38.2985	6.07e-10	1.05e-05
comp22476_c0	4.28856	2.8185	38.2959	6.08e-10	1.05e-05
comp15524_c0	6.24968	2.08804	38.2027	6.38e-10	1.1e-05
comp33180_c2	6.97738	3.05986	38.2005	6.38e-10	1.1e-05
comp17607_c0	-6.36765	2.0585	38.1906	6.42e-10	1.11e-05
comp32607_c0	3.63755	5.00156	38.1316	6.61e-10	1.14e-05
comp31846_c0	-3.5596	5.37969	38.1298	6.62e-10	1.15e-05
comp25244_c0	-4.56042	1.83377	38.1194	6.65e-10	1.15e-05
comp31335_c0	5.10262	5.68801	38.0559	6.87e-10	1.19e-05
comp45526_c0	-7.74031	1.66164	38.0365	6.94e-10	1.2e-05
comp262086_c0	-8.73752	-0.105274	37.9713	7.18e-10	1.24e-05
comp9123_c0	8.23545	4.50967	37.9703	7.18e-10	1.24e-05
comp27475_c0	5.26447	2.8107	37.8289	7.72e-10	1.34e-05
comp32451_c0	3.32655	5.16597	37.8074	7.81e-10	1.35e-05
comp1472_c0	-6.85866	-0.265236	37.7301	8.12e-10	1.41e-05
comp25757_c0	-6.2973	4.0588	37.6262	8.57e-10	1.48e-05
comp32871_c0	3.08967	4.46091	37.4687	9.29e-10	1.61e-05
comp31851_c0	4.07143	4.41694	37.4349	9.45e-10	1.64e-05
comp17771_c0	3.63957	3.95872	37.3939	9.65e-10	1.67e-05
comp32258_c1	-2.82628	5.75185	37.3828	9.71e-10	1.68e-05
comp33170_c0	5.72939	3.51346	37.3712	9.77e-10	1.69e-05
comp48443_c0	-7.6177	1.40655	37.3488	9.88e-10	1.71e-05
comp23164_c0	-7.06086	1.30815	37.178	1.08e-09	1.87e-05
comp9836_c0	-4.91973	12.8305	37.1707	1.08e-09	1.87e-05
comp69398_c0	-5.67285	1.33512	37.1607	1.09e-09	1.88e-05
comp29505_c0	-4.15757	5.51625	37.106	1.12e-09	1.94e-05
comp26304_c0	-7.40747	2.66757	37.0863	1.13e-09	1.96e-05
comp31662_c0	2.56707	5.7175	37.0112	1.17e-09	2.03e-05
comp19733_c0	-7.66154	1.36094	36.9615	1.2e-09	2.08e-05
comp27819_c0	-3.6118	4.40551	36.9593	1.21e-09	2.09e-05
comp31578_c0	-3.09688	6.15899	36.9278	1.23e-09	2.12e-05
comp7720_c0	4.99101	2.12921	36.926	1.23e-09	2.12e-05
comp29694_c0	4.95272	3.02077	36.9044	1.24e-09	2.15e-05
comp30645_c0	4.6862	4.13318	36.8975	1.25e-09	2.15e-05
comp9663_c0	-5.82813	1.19575	36.8235	1.29e-09	2.24e-05
comp33156_c0	3.37939	6.08897	36.7321	1.36e-09	2.35e-05
comp24281_c0	-6.0622	0.704029	36.7013	1.38e-09	2.38e-05
comp29137_c0	4.80052	3.86285	36.4816	1.54e-09	2.67e-05
comp1126_c0	8.50834	1.60739	36.4488	1.57e-09	2.71e-05
comp17803_c0	8.33086	1.99578	36.4416	1.57e-09	2.72e-05
comp30943_c0	-2.54721	7.08035	36.4411	1.57e-09	2.72e-05
comp25915_c0	5.48922	3.23993	36.3827	1.62e-09	2.81e-05
comp32373_c0	-3.37974	6.09143	36.3294	1.67e-09	2.88e-05
comp30843_c0	6.16048	1.49461	36.2587	1.73e-09	2.99e-05
comp23924_c0	-5.51766	1.97451	36.1815	1.8e-09	3.11e-05
comp28742_c0	-3.42421	3.92496	36.158	1.82e-09	3.15e-05
comp29258_c0	-6.72353	4.60522	36.149	1.83e-09	3.16e-05
comp14843_c0	7.20347	2.58694	36.1354	1.84e-09	3.19e-05
comp28799_c0	-6.15148	3.48953	36.1268	1.85e-09	3.2e-05
comp444905_c0	-7.09827	-0.456821	36.0921	1.88e-09	3.26e-05
comp73515_c0	-3.93111	2.35787	35.9449	2.03e-09	3.51e-05
comp33698_c0	3.37029	7.32273	35.8634	2.12e-09	3.66e-05
comp9310_c0	5.69075	3.41862	35.8541	2.13e-09	3.68e-05
comp17049_c0	-8.20037	0.7673	35.8377	2.14e-09	3.71e-05
comp25760_c0	-4.76473	1.45031	35.8318	2.15e-09	3.72e-05
comp24441_c0	-8.94252	2.18489	35.8091	2.18e-09	3.77e-05
comp28572_c0	-2.81656	8.01386	35.7847	2.2e-09	3.81e-05
comp21383_c0	-5.29145	0.924868	35.6939	2.31e-09	4e-05
comp26264_c0	-11.8234	4.11896	35.6875	2.32e-09	4.01e-05
comp27569_c0	-4.42891	3.04187	35.6646	2.34e-09	4.06e-05
comp33520_c1	-2.76637	6.1146	35.658	2.35e-09	4.07e-05
comp10821_c0	-6.67082	0.495379	35.6125	2.41e-09	4.17e-05
comp32411_c0	6.14831	1.73129	35.6032	2.42e-09	4.19e-05
comp32295_c0	3.05334	5.86143	35.5324	2.51e-09	4.34e-05
comp22434_c0	-6.41255	1.29433	35.4786	2.58e-09	4.46e-05
comp211644_c0	8.38784	1.08064	35.4785	2.58e-09	4.46e-05
comp129538_c0	5.75029	0.705936	35.4773	2.58e-09	4.47e-05
comp32771_c0	-4.44508	3.65512	35.4298	2.64e-09	4.58e-05
comp31868_c0	-3.86353	4.28847	35.4137	2.67e-09	4.61e-05
comp14991_c0	5.38548	2.42015	35.3935	2.69e-09	4.66e-05
comp3381_c0	-8.3523	0.608159	35.3146	2.81e-09	4.85e-05
comp15688_c0	-7.25312	2.87768	35.311	2.81e-09	4.86e-05
comp31806_c0	-5.08024	5.13336	35.1044	3.12e-09	5.41e-05
comp25295_c0	-3.78538	3.00183	35.0735	3.17e-09	5.49e-05
comp8056_c0	-7.2886	0.350161	35.0497	3.21e-09	5.56e-05
comp25985_c0	-4.06962	6.40684	35.0379	3.23e-09	5.6e-05
comp31440_c0	5.85866	2.15549	35.0324	3.24e-09	5.61e-05
comp62165_c0	-5.69318	1.1059	35.0007	3.3e-09	5.7e-05
comp153325_c0	6.50817	1.60931	34.9328	3.41e-09	5.91e-05
comp20033_c0	-7.29274	1.97466	34.9061	3.46e-09	5.99e-05
comp14606_c0	8.87306	0.607045	34.8898	3.49e-09	6.04e-05
comp9977_c0	-4.92623	2.34843	34.8833	3.5e-09	6.06e-05
comp31702_c0	-3.87188	2.62734	34.841	3.58e-09	6.19e-05
comp121466_c0	-3.62349	1.24997	34.827	3.6e-09	6.24e-05
comp1360_c0	8.51238	1.44173	34.7903	3.67e-09	6.35e-05
comp513_c0	6.34278	2.55127	34.7508	3.75e-09	6.48e-05
comp17822_c0	8.15944	1.5979	34.6522	3.94e-09	6.82e-05
comp30415_c0	-3.16005	2.50827	34.6181	4.01e-09	6.94e-05
comp23428_c0	3.76392	2.55942	34.5955	4.06e-09	7.02e-05
comp34345_c0	-3.39292	8.8786	34.5905	4.07e-09	7.04e-05
comp25114_c0	7.8447	1.51214	34.5873	4.08e-09	7.05e-05
comp29768_c0	-2.30929	6.21086	34.5585	4.14e-09	7.16e-05
comp23764_c0	4.6309	2.34297	34.4538	4.36e-09	7.55e-05
comp28863_c0	3.28292	4.20704	34.3732	4.55e-09	7.87e-05
comp9797_c0	-6.79569	1.64273	34.3682	4.56e-09	7.89e-05
comp25103_c0	-3.52945	5.72283	34.2957	4.73e-09	8.19e-05
comp17619_c0	8.19162	1.24989	34.2908	4.75e-09	8.21e-05
comp28710_c0	-5.01034	5.89251	34.2814	4.77e-09	8.25e-05
comp27896_c0	-3.34269	3.98025	34.2673	4.8e-09	8.31e-05
comp31629_c0	-3.72232	4.50949	34.2001	4.97e-09	8.6e-05
comp32877_c2	4.28335	5.62626	34.1683	5.05e-09	8.75e-05
comp32350_c0	3.86786	4.24535	34.1634	5.07e-09	8.77e-05
comp28809_c0	2.85194	6.20232	34.1375	5.14e-09	8.89e-05
comp27590_c0	-4.15287	2.58289	34.1055	5.22e-09	9.03e-05
comp23678_c0	5.04785	2.05785	34.0078	5.49e-09	9.5e-05
comp7976_c0	-4.98044	1.88399	33.9898	5.54e-09	9.59e-05
comp27453_c0	4.07809	9.29096	33.9443	5.67e-09	9.81e-05
comp79339_c0	-6.6013	0.588486	33.9056	5.79e-09	0.000100109
comp300663_c0	5.30942	1.5875	33.8748	5.88e-09	0.000101706
comp33273_c0	3.49979	7.38595	33.8429	5.97e-09	0.000103387
comp23093_c0	-4.50476	0.324942	33.8136	6.07e-09	0.000104952
comp23662_c0	5.25631	6.29949	33.8131	6.07e-09	0.000104983
comp21260_c0	-3.83004	1.57527	33.8026	6.1e-09	0.00010555
comp33450_c0	-2.87471	5.55827	33.6903	6.46e-09	0.000111821
comp27123_c0	6.55254	2.77812	33.6899	6.46e-09	0.000111846
comp31682_c0	2.7336	6.41779	33.6814	6.49e-09	0.000112332
comp26863_c0	-4.25341	2.11535	33.6637	6.55e-09	0.000113359
comp393944_c0	-8.08856	0.393657	33.6584	6.57e-09	0.000113671
comp32751_c0	5.59407	4.72184	33.6534	6.59e-09	0.000113965
comp24607_c0	3.76529	3.03788	33.6514	6.59e-09	0.00011408
comp33584_c0	3.03458	5.33942	33.6115	6.73e-09	0.000116445
comp28528_c0	6.9919	7.37742	33.575	6.86e-09	0.000118654
comp15832_c0	4.92586	3.35822	33.5386	6.99e-09	0.000120891
comp26245_c0	-3.94381	2.23319	33.5111	7.09e-09	0.000122614
comp23991_c0	-4.38377	1.84712	33.4963	7.14e-09	0.000123552
comp19960_c0	7.06968	1.4525	33.4677	7.25e-09	0.000125377
comp23117_c0	4.92619	3.00951	33.4487	7.32e-09	0.000126614
comp17536_c0	-8.18434	0.828105	33.4474	7.32e-09	0.000126697
comp29459_c0	3.60628	4.27796	33.4176	7.43e-09	0.000128651
comp24154_c0	3.89949	3.2068	33.407	7.48e-09	0.000129352
comp115998_c0	10.4987	1.76937	33.395	7.52e-09	0.000130157
comp26705_c0	4.9526	5.02164	33.3862	7.56e-09	0.000130747
comp17273_c0	8.61811	1.73822	33.3614	7.65e-09	0.000132426
comp27075_c0	7.69962	1.78601	33.347	7.71e-09	0.000133408
comp32839_c1	-7.63803	4.51908	33.315	7.84e-09	0.000135622
comp205025_c0	7.22195	1.18897	33.2896	7.94e-09	0.000137407
comp9508_c0	-7.1937	0.023185	33.2563	8.08e-09	0.00013978
comp27484_c0	6.01189	4.73865	33.2465	8.12e-09	0.000140486
comp45966_c0	-7.25921	-0.22762	33.2148	8.25e-09	0.000142794
comp7432_c0	5.34336	1.24651	33.1036	8.74e-09	0.000151199
comp31457_c0	-4.22314	3.42678	33.0948	8.78e-09	0.00015188
comp23030_c1	-3.25512	3.53362	33.0927	8.79e-09	0.000152049
comp29528_c0	3.36894	5.36862	33.0896	8.8e-09	0.000152289
comp27951_c0	9.4989	1.56368	33.0136	9.15e-09	0.000158362
comp30093_c1	-2.69762	9.9	32.9628	9.39e-09	0.000162555
comp24997_c0	-6.13812	2.7241	32.9504	9.45e-09	0.000163592
comp27649_c0	-4.09441	4.60308	32.909	9.66e-09	0.000167116
comp15432_c0	5.63538	7.2414	32.8439	9.99e-09	0.000172806
comp30546_c0	-5.27833	4.1932	32.8349	1e-08	0.000173603
comp56639_c0	7.4052	1.37287	32.8132	1.01e-08	0.000175553
comp319146_c0	6.98303	1.31262	32.7789	1.03e-08	0.000178678
comp33438_c0	2.7519	5.44538	32.6878	1.08e-08	0.000187259
comp20280_c0	-4.15183	2.32393	32.6823	1.09e-08	0.000187786
comp24179_c0	7.44812	3.25764	32.6814	1.09e-08	0.000187873
comp28249_c0	4.47081	3.76425	32.6721	1.09e-08	0.000188772
comp11246_c0	-7.88532	0.938486	32.668	1.09e-08	0.000189174
comp26597_c0	-3.37354	2.39947	32.611	1.13e-08	0.000194797
comp23369_c0	-3.65403	6.98519	32.5793	1.14e-08	0.000198002
comp32813_c1	-4.22428	1.49443	32.5593	1.16e-08	0.000200048
comp26751_c0	-2.73043	6.74888	32.5467	1.16e-08	0.000201358
comp21444_c0	5.53877	1.3921	32.5419	1.17e-08	0.000201855
comp28330_c0	-5.76207	5.82984	32.4309	1.24e-08	0.000213715
comp33432_c0	-6.49433	0.882905	32.4065	1.25e-08	0.000216415
comp30885_c0	3.50921	7.17258	32.3797	1.27e-08	0.000219419
comp144813_c0	-5.22491	0.353166	32.3335	1.3e-08	0.000224701
comp32397_c0	9.35807	3.47677	32.298	1.32e-08	0.000228846
comp48481_c0	-7.86002	2.34807	32.2349	1.37e-08	0.000236399
comp200417_c0	-5.83554	0.872268	32.2153	1.38e-08	0.000238792
comp31146_c0	-3.98495	7.06946	32.2119	1.38e-08	0.000239208
comp16211_c0	3.20187	4.93455	32.1469	1.43e-08	0.000247347
comp26137_c0	3.45076	3.05483	32.1335	1.44e-08	0.000249065
comp20505_c0	-5.11001	0.262955	32.0966	1.47e-08	0.000253835
comp25872_c0	-3.30613	2.44748	32.0375	1.51e-08	0.000261686
comp27256_c0	5.45479	2.89969	32.0328	1.52e-08	0.000262315
comp33712_c0	2.6496	7.2721	31.9995	1.54e-08	0.00026685
comp20143_c0	4.10819	2.92809	31.9976	1.54e-08	0.000267114
comp31348_c1	-3.98057	8.30125	31.9925	1.55e-08	0.000267817
comp15800_c1	6.6133	1.53695	31.9581	1.58e-08	0.0002726
comp15640_c0	-7.3603	2.42123	31.931	1.6e-08	0.000276421
comp30375_c0	-2.93065	4.03286	31.9003	1.62e-08	0.000280826
comp24661_c0	-3.16504	6.24982	31.8974	1.63e-08	0.000281247
comp29288_c1	7.2266	7.65278	31.8757	1.64e-08	0.000284404
comp89194_c0	-10.4319	2.07475	31.8359	1.68e-08	0.000290297
comp24426_c0	4.80118	2.94697	31.8354	1.68e-08	0.000290376
comp25622_c0	-6.85252	1.96746	31.832	1.68e-08	0.000290882
comp16850_c0	-2.68366	3.10629	31.714	1.79e-08	0.000309105
comp25529_c0	2.97575	4.54384	31.7022	1.8e-08	0.000310983
comp32895_c1	4.76842	4.02449	31.6917	1.81e-08	0.000312676
comp20113_c0	2.31587	5.17351	31.6417	1.85e-08	0.000320833
comp24858_c0	6.28827	0.397476	31.618	1.88e-08	0.000324765
comp7533_c0	-3.80466	2.19947	31.577	1.92e-08	0.000331691
comp32175_c0	6.01814	6.22351	31.557	1.94e-08	0.000335131
comp32976_c0	3.18147	5.85574	31.5378	1.96e-08	0.000338452
comp25981_c0	3.71271	2.01549	31.5254	1.97e-08	0.000340632
comp19750_c0	-5.35896	1.06255	31.5193	1.97e-08	0.0003417
comp221551_c0	8.29642	0.664575	31.5052	1.99e-08	0.000344193
comp5432_c0	-5.50874	1.57381	31.4979	2e-08	0.000345479
comp14737_c0	-2.65781	3.66352	31.4527	2.04e-08	0.000353623
comp28188_c0	4.58379	4.18012	31.4317	2.07e-08	0.000357459
comp22355_c0	3.3184	3.03743	31.4049	2.09e-08	0.000362432
comp299194_c0	-8.94298	-0.140804	31.4004	2.1e-08	0.000363274
comp20078_c0	5.14523	3.20249	31.3965	2.1e-08	0.000364001
comp258892_c0	-7.30127	0.0682352	31.37	2.13e-08	0.000369
comp8296_c0	7.70716	0.128753	31.3597	2.14e-08	0.000370973
comp28122_c0	-2.50371	7.12608	31.344	2.16e-08	0.000373979
comp27544_c0	-4.43714	0.464093	31.3164	2.19e-08	0.000379331
comp34168_c0	-2.24287	8.62527	31.272	2.24e-08	0.000388104
comp26395_c0	8.75048	0.45584	31.2299	2.29e-08	0.00039662
comp32633_c0	5.43508	3.82827	31.1888	2.34e-08	0.0004051
comp25257_c0	4.07229	2.48197	31.1734	2.36e-08	0.000408329
comp18223_c0	-3.65822	1.13582	31.1252	2.42e-08	0.000418606
comp22815_c0	-5.15214	4.88449	31.1063	2.44e-08	0.000422702
comp25571_c0	3.57753	3.04903	31.105	2.44e-08	0.000422983
comp7443_c0	6.23922	0.972682	31.0165	2.56e-08	0.000442711
comp23604_c0	2.64821	3.31413	30.9568	2.64e-08	0.000456547
comp33120_c0	4.6968	5.5027	30.9144	2.7e-08	0.000466628
comp16227_c0	-4.35711	2.44566	30.9111	2.7e-08	0.000467423
comp30093_c0	-3.36949	6.49446	30.9019	2.71e-08	0.000469649
comp385505_c0	8.00226	1.02998	30.8676	2.76e-08	0.000478014
comp59343_c0	-6.71312	0.517139	30.8597	2.77e-08	0.00047996
comp56942_c0	-7.19444	1.15866	30.8524	2.78e-08	0.000481768
comp24120_c0	4.41928	2.71208	30.8182	2.83e-08	0.000490346
comp29356_c0	3.48702	2.88127	30.7884	2.88e-08	0.00049792
comp27901_c0	5.20386	2.51792	30.7397	2.95e-08	0.00051059
comp27997_c0	-3.27152	7.1898	30.7375	2.95e-08	0.000511152
comp9104_c0	-3.982	13.3093	30.7244	2.97e-08	0.000514613
comp18664_c0	-5.70762	0.340661	30.677	3.05e-08	0.000527339
comp28312_c0	-1.97067	7.73102	30.6613	3.07e-08	0.00053163
comp30836_c0	3.01199	4.94469	30.6604	3.07e-08	0.000531876
comp29760_c0	-2.66388	3.95077	30.6231	3.13e-08	0.000542211
comp25745_c0	-2.59623	6.17754	30.5855	3.19e-08	0.000552828
comp29758_c0	-2.89491	7.38468	30.5768	3.21e-08	0.000555303
comp31649_c0	-4.29794	8.41282	30.5566	3.24e-08	0.000561114
comp104272_c0	4.68197	2.05765	30.5371	3.28e-08	0.000566786
comp32612_c0	-3.24703	5.92629	30.5184	3.31e-08	0.000572259
comp22005_c0	8.37444	1.60616	30.4836	3.37e-08	0.000582614
comp17767_c0	3.66669	2.02708	30.426	3.47e-08	0.000600173
comp24219_c0	7.92743	2.47931	30.3591	3.59e-08	0.000621235
comp32397_c1	4.65983	3.07528	30.3554	3.6e-08	0.000622431
comp30733_c0	3.54516	4.07067	30.3397	3.63e-08	0.0006275
comp30846_c0	2.7287	8.74876	30.3043	3.69e-08	0.000639035
comp23174_c0	-5.48428	2.78578	30.257	3.78e-08	0.000654834
comp39976_c0	10.3451	2.47801	30.2568	3.78e-08	0.000654902
comp29752_c0	3.68922	4.98046	30.2485	3.8e-08	0.000657715
comp21785_c0	-4.39657	3.84242	30.2436	3.81e-08	0.000659367
comp30928_c0	3.41447	5.00508	30.2318	3.83e-08	0.000663393
comp23739_c0	-4.27684	3.7323	30.221	3.86e-08	0.000667081
comp17654_c0	-7.94414	2.69911	30.1713	3.96e-08	0.000684424
comp31533_c0	3.21111	5.82538	30.1486	4e-08	0.000692454
comp30554_c0	-4.77694	3.64213	30.1345	4.03e-08	0.000697528
comp20562_c0	4.39795	4.08548	30.132	4.04e-08	0.000698425
comp15278_c0	-2.75697	8.85629	30.1242	4.05e-08	0.000701223
comp26685_c0	-2.68646	2.77099	30.1152	4.07e-08	0.000704495
comp9902_c0	-3.92016	1.83709	30.1057	4.09e-08	0.000707958
comp26568_c0	3.22113	6.50372	30.0845	4.14e-08	0.000715752
comp33650_c0	2.54538	7.85394	30.0744	4.16e-08	0.000719471
comp25880_c0	-3.17231	4.76073	30.0406	4.23e-08	0.000732116
comp31796_c0	-4.10903	3.22233	30.0222	4.27e-08	0.000739096
comp28620_c0	7.05517	4.34076	29.9717	4.38e-08	0.000758601
comp21629_c0	-4.89362	0.517284	29.9473	4.44e-08	0.000768228
comp106027_c0	-4.48568	0.773522	29.939	4.46e-08	0.000771519
comp26880_c0	-4.61177	3.71456	29.905	4.54e-08	0.000785171
comp33074_c0	3.2517	8.56506	29.8007	4.79e-08	0.000828529
comp21379_c0	-3.6737	2.3875	29.7577	4.9e-08	0.000847115
comp24083_c0	2.70094	5.79181	29.735	4.95e-08	0.000857125
comp16544_c0	-4.99722	0.452607	29.6536	5.17e-08	0.000893871
comp22436_c0	-8.82732	0.15929	29.6386	5.21e-08	0.000900795
comp28978_c0	-2.83956	4.1564	29.6285	5.23e-08	0.000905532
comp145899_c0	10.0036	2.80887	29.5691	5.4e-08	0.000933682
comp25995_c0	9.2056	2.07504	29.5511	5.45e-08	0.000942428
comp27474_c0	3.88932	3.31951	29.5459	5.46e-08	0.000944937
comp121787_c0	7.72132	0.160736	29.5364	5.49e-08	0.00094959
comp46822_c0	-4.10575	0.454334	29.4917	5.62e-08	0.000971725
comp30828_c0	-6.12771	1.53415	29.4914	5.62e-08	0.000971904
comp134457_c0	-5.46369	0.427149	29.4578	5.71e-08	0.00098886
comp28985_c0	-3.30728	3.86261	29.4446	5.75e-08	0.000995655
comp23715_c0	4.56603	2.62116	29.3934	5.91e-08	0.00102229
comp30150_c0	3.93399	6.44255	29.3395	6.07e-08	0.00105113
comp24434_c0	7.34854	-0.0883591	29.3371	6.08e-08	0.00105243
comp32103_c0	-2.65925	3.71974	29.3308	6.1e-08	0.00105587
comp23266_c0	-9.27269	1.87992	29.3271	6.11e-08	0.00105788
comp503942_c0	-6.00743	-0.36539	29.3193	6.14e-08	0.00106217
comp32510_c0	2.35674	7.15352	29.1934	6.55e-08	0.00113342
comp22276_c0	6.46038	7.21031	29.1668	6.64e-08	0.0011491
comp23807_c0	-7.49321	2.40573	29.1638	6.65e-08	0.0011509
comp59827_c0	-8.75332	1.82547	29.1378	6.74e-08	0.00116644
comp19506_c0	2.71055	4.55285	29.1351	6.75e-08	0.00116806
comp25975_c0	5.09986	4.34465	29.1127	6.83e-08	0.00118165
comp21878_c0	8.55725	1.94656	29.0723	6.97e-08	0.00120657
comp32424_c0	-4.52641	5.16646	29.0594	7.02e-08	0.0012146
comp62819_c0	-8.09682	0.241788	28.9941	7.26e-08	0.00125626
comp28544_c0	6.84607	2.65572	28.9639	7.37e-08	0.001276
comp31952_c1	5.09243	3.1022	28.9496	7.43e-08	0.00128547
comp27573_c0	-2.60652	5.77386	28.9331	7.49e-08	0.00129644
comp21947_c0	4.29411	2.46782	28.9214	7.54e-08	0.0013043
comp17177_c0	-6.97366	0.140005	28.9209	7.54e-08	0.00130462
comp22681_c0	3.56041	4.82146	28.8957	7.64e-08	0.00132171
comp28706_c0	-6.3242	2.17828	28.8694	7.74e-08	0.00133982
comp28803_c0	-3.69178	3.41113	28.8618	7.77e-08	0.00134509
comp28360_c0	-3.3327	7.09572	28.8405	7.86e-08	0.00135991
comp20042_c0	-4.98774	2.16789	28.7987	8.03e-08	0.00138961
comp26053_c0	-3.25362	4.89782	28.7918	8.06e-08	0.00139457
comp26588_c0	-5.81468	1.50154	28.777	8.12e-08	0.00140524
comp27994_c0	-3.15642	4.38572	28.7733	8.14e-08	0.00140793
comp9090_c0	4.92927	4.06584	28.7704	8.15e-08	0.00141003
comp29922_c0	-7.82957	2.43463	28.7689	8.15e-08	0.00141111
comp20723_c0	-4.57511	4.97279	28.742	8.27e-08	0.00143087
comp27443_c0	5.83565	1.4122	28.7393	8.28e-08	0.00143285
comp13911_c0	-4.68175	1.21721	28.7027	8.44e-08	0.00146019
comp30702_c0	3.3147	8.90354	28.6616	8.62e-08	0.00149151
comp20436_c0	-5.59659	0.150073	28.6158	8.83e-08	0.00152721
comp22769_c0	4.52352	4.20422	28.6102	8.85e-08	0.0015317
comp26763_c0	-3.6457	3.9614	28.5995	8.9e-08	0.00154018
comp25721_c0	-3.8672	2.66967	28.589	8.95e-08	0.00154853
comp16311_c0	-2.80968	3.03407	28.5342	9.21e-08	0.00159298
comp33466_c1	5.5399	3.87485	28.5147	9.3e-08	0.00160905
comp30046_c1	-3.44453	6.04006	28.5029	9.36e-08	0.0016189
comp25121_c0	-2.96703	3.35909	28.4792	9.47e-08	0.0016389
comp20534_c0	3.30958	2.19235	28.4586	9.57e-08	0.00165638
comp29926_c0	2.60289	3.51074	28.4471	9.63e-08	0.00166626
comp29619_c0	-2.43106	4.72981	28.4379	9.68e-08	0.00167417
comp38051_c0	2.68317	3.1024	28.4289	9.72e-08	0.00168201
comp22531_c0	5.44234	2.64269	28.4199	9.77e-08	0.00168981
comp27882_c0	4.46253	4.56109	28.3902	9.92e-08	0.00171594
comp5131_c0	5.13109	1.73846	28.3774	9.98e-08	0.00172739
comp60885_c0	5.27483	1.64909	28.375	9.99e-08	0.00172952
comp25562_c0	3.76709	3.10796	28.3541	1.01e-07	0.00174822
comp29030_c0	-2.922	7.42168	28.3535	1.01e-07	0.00174877
comp27365_c0	6.28773	5.14526	28.3334	1.02e-07	0.00176703
comp31430_c0	3.25787	5.57696	28.3214	1.03e-07	0.00177807
comp28748_c0	3.27016	5.31229	28.3171	1.03e-07	0.001782
comp17175_c0	8.11254	-0.119662	28.3149	1.03e-07	0.001784
comp29125_c0	6.52992	3.13391	28.2986	1.04e-07	0.00179912
comp28895_c0	6.52264	1.34766	28.2718	1.05e-07	0.00182422
comp33403_c1	-3.41042	2.12827	28.2076	1.09e-07	0.00188574
comp23449_c0	-2.10737	6.70065	28.1333	1.13e-07	0.00195951
comp22299_c0	5.3285	2.14021	28.1269	1.14e-07	0.00196601
comp23191_c0	4.73919	2.57027	28.1144	1.14e-07	0.00197873
comp396122_c0	7.2374	0.283334	28.0676	1.17e-07	0.00202723
comp30717_c0	-2.96681	4.01226	28.0153	1.2e-07	0.00208272
comp33490_c0	2.31905	6.32492	28.0123	1.21e-07	0.00208589
comp29696_c0	-5.16652	4.90318	27.9722	1.23e-07	0.00212967
comp160486_c0	-7.62926	1.25175	27.9708	1.23e-07	0.00213116
comp31108_c0	-3.11903	4.11112	27.9683	1.23e-07	0.00213392
comp15377_c0	-4.70168	1.11457	27.9444	1.25e-07	0.00216044
comp29724_c0	-3.10163	2.96559	27.9257	1.26e-07	0.00218143
comp26908_c0	-5.43311	1.27969	27.9105	1.27e-07	0.00219863
comp31394_c1	-2.29209	7.18317	27.8888	1.28e-07	0.00222341
comp1715_c0	7.50053	0.824173	27.8662	1.3e-07	0.00224948
comp28533_c0	2.74269	4.93521	27.8587	1.31e-07	0.00225823
comp29963_c1	2.3502	9.24819	27.8242	1.33e-07	0.00229886
comp29096_c0	6.30602	4.28389	27.7337	1.39e-07	0.00240896
comp19110_c0	-6.39677	0.378438	27.7326	1.39e-07	0.00241032
comp23470_c0	5.95723	1.74217	27.7284	1.4e-07	0.00241559
comp31453_c0	-4.13048	2.96103	27.7219	1.4e-07	0.00242368
comp24794_c0	5.31087	0.80853	27.7116	1.41e-07	0.00243672
comp23533_c0	9.46427	0.85135	27.6808	1.43e-07	0.00247577
comp24877_c0	6.696	5.44888	27.5895	1.5e-07	0.00259539
comp25672_c0	5.76159	1.25541	27.5553	1.53e-07	0.00264176
comp9602_c0	-4.43561	2.90917	27.5179	1.56e-07	0.00269333
comp17929_c0	-5.08134	0.164757	27.5049	1.57e-07	0.00271152
comp38247_c0	7.66766	1.09959	27.4369	1.62e-07	0.00280846
comp18192_c0	-5.14598	2.48792	27.4255	1.63e-07	0.00282517
comp21104_c0	-3.8917	1.34188	27.4224	1.64e-07	0.0028296
comp24327_c0	-3.59827	3.96514	27.4185	1.64e-07	0.00283537
comp18318_c0	7.75295	0.057989	27.415	1.64e-07	0.00284053
comp31584_c0	-4.42693	2.90649	27.3986	1.66e-07	0.00286477
comp15104_c0	-5.73221	0.074352	27.3964	1.66e-07	0.00286799
comp74601_c0	7.82785	0.200451	27.3776	1.67e-07	0.00289604
comp15262_c0	5.44804	3.70242	27.3443	1.7e-07	0.00294627
comp30880_c0	3.84076	6.79355	27.3092	1.73e-07	0.00300032
comp26487_c0	-3.95279	9.23201	27.3024	1.74e-07	0.00301078
comp30610_c0	-3.81362	6.14821	27.2859	1.75e-07	0.00303656
comp21013_c0	4.86603	1.72845	27.26	1.78e-07	0.0030775
comp26265_c0	-5.33571	5.95831	27.2596	1.78e-07	0.00307817
comp20770_c0	-2.60008	5.74106	27.254	1.78e-07	0.00308718
comp24455_c0	5.71814	2.07749	27.2445	1.79e-07	0.00310228
comp33632_c1	-2.68194	3.35573	27.239	1.8e-07	0.00311122
comp30011_c0	3.3677	3.99573	27.2307	1.81e-07	0.00312451
comp29083_c0	5.42458	1.02584	27.2179	1.82e-07	0.00314532
comp30283_c0	3.1872	4.81248	27.2121	1.82e-07	0.00315483
comp1234_c0	-8.93464	3.27917	27.1525	1.88e-07	0.00325347
comp31394_c2	-6.79557	0.0179599	27.1323	1.9e-07	0.00328771
comp24831_c0	2.32999	5.53812	27.1214	1.91e-07	0.00330624
comp33528_c0	2.53484	8.9752	27.1073	1.92e-07	0.00333043
comp7250_c0	-3.52935	2.43369	27.0726	1.96e-07	0.0033909
comp23293_c0	-2.96467	5.85704	27.0281	2.01e-07	0.00346976
comp30824_c0	3.18234	8.60072	26.9895	2.05e-07	0.00353971
comp20406_c0	2.60424	3.85304	26.9733	2.06e-07	0.00356961
comp29868_c0	6.10585	1.64535	26.9703	2.07e-07	0.00357514
comp30187_c0	2.42861	7.39132	26.9657	2.07e-07	0.00358365
comp1165_c0	7.87805	1.56955	26.9426	2.1e-07	0.00362679
comp25788_c0	-2.96206	2.80078	26.9408	2.1e-07	0.00363001
comp1494_c0	8.39529	1.0099	26.9381	2.1e-07	0.00363518
comp30460_c1	-4.91651	1.17667	26.933	2.11e-07	0.00364484
comp39401_c0	-2.91398	3.83852	26.9239	2.12e-07	0.00366201
comp28499_c0	-3.47423	3.31622	26.8519	2.2e-07	0.00380096
comp30086_c0	4.16404	2.32693	26.8276	2.22e-07	0.00384908
comp24042_c0	-4.12119	5.05163	26.825	2.23e-07	0.00385429
comp33772_c1	2.50741	9.73824	26.7914	2.27e-07	0.00392187
comp3941_c0	5.52105	0.347068	26.785	2.27e-07	0.00393478
comp24848_c0	-3.03487	3.12692	26.769	2.29e-07	0.00396761
comp19406_c0	5.88033	1.30592	26.7618	2.3e-07	0.00398244
comp24263_c0	8.22827	4.14904	26.7257	2.34e-07	0.00405742
comp33309_c0	-2.69421	6.66177	26.7053	2.37e-07	0.00410044
comp27015_c0	-4.72674	5.15434	26.6619	2.42e-07	0.00419379
comp27642_c0	-4.39851	3.71398	26.5872	2.52e-07	0.00435905
comp22496_c0	7.72333	1.06641	26.578	2.53e-07	0.00437985
comp21331_c0	-3.62701	1.51274	26.5403	2.58e-07	0.00446617
comp17945_c0	-6.82346	0.243588	26.5103	2.62e-07	0.00453613
comp33255_c1	3.62007	5.64895	26.51	2.62e-07	0.00453662
comp18353_c0	-7.5395	1.30305	26.4682	2.68e-07	0.00463597
comp90878_c0	-6.1774	0.186631	26.3541	2.84e-07	0.00491802
comp27087_c0	4.39863	6.29543	26.3484	2.85e-07	0.00493266
comp4766_c0	-7.28479	0.921626	26.3422	2.86e-07	0.00494833
comp16361_c0	4.15696	1.73577	26.3346	2.87e-07	0.00496797
comp25101_c0	-4.73968	1.35534	26.3215	2.89e-07	0.00500178
comp25814_c0	-4.17295	2.48495	26.3134	2.9e-07	0.00502278
comp25543_c0	-8.57373	0.114636	26.2683	2.97e-07	0.00514146
comp21663_c0	7.48927	4.2041	26.2677	2.97e-07	0.00514305
comp23921_c0	3.86285	1.91751	26.2462	3.01e-07	0.00520075
comp32069_c0	2.71875	5.94622	26.2455	3.01e-07	0.0052025
comp129558_c0	-3.7899	1.22933	26.225	3.04e-07	0.0052581
comp28128_c0	6.01628	2.48459	26.2009	3.08e-07	0.00532398
comp25557_c0	5.4648	3.07915	26.1733	3.12e-07	0.00540059
comp26513_c0	-3.64754	5.34701	26.1671	3.13e-07	0.00541811
comp32084_c0	2.77435	5.61514	26.1442	3.17e-07	0.00548286
comp29812_c0	-4.37262	3.70892	26.1418	3.17e-07	0.00548956
comp2317_c0	4.55235	3.35447	26.1354	3.18e-07	0.00550766
comp10315_c0	-3.92634	1.01166	26.1309	3.19e-07	0.00552069
comp9571_c0	-4.74918	1.40817	26.1252	3.2e-07	0.00553689
comp31882_c0	-6.02286	11.0066	26.0628	3.3e-07	0.00571894
comp199498_c0	-4.23135	1.18715	26.0559	3.32e-07	0.00573924
comp25720_c0	4.52631	2.09003	26.0373	3.35e-07	0.00579475
comp33489_c0	3.04326	6.86678	26.0318	3.36e-07	0.00581136
comp32671_c0	-2.66674	5.29501	26.0203	3.38e-07	0.00584617
comp33669_c0	-3.49713	4.70477	26.0115	3.39e-07	0.00587283
comp26215_c0	7.48914	1.27041	26.0103	3.4e-07	0.00587631
comp28161_c0	-4.97072	1.06585	26.0042	3.41e-07	0.00589506
comp26390_c0	5.04199	4.48301	25.9529	3.5e-07	0.0060539
comp33497_c0	-4.45244	4.69191	25.9408	3.52e-07	0.00609173
comp17333_c0	6.57927	0.916688	25.9169	3.56e-07	0.00616773
comp318773_c0	7.61855	0.703641	25.8859	3.62e-07	0.00626771
comp24694_c0	4.46836	4.72752	25.8718	3.65e-07	0.00631355
comp513513_c0	6.9653	0.78096	25.8588	3.67e-07	0.00635606
comp23307_c0	-2.17345	4.85654	25.8327	3.72e-07	0.00644275
comp76103_c0	-5.04358	0.117949	25.8204	3.75e-07	0.00648378
comp31152_c0	-2.42694	5.90081	25.8054	3.78e-07	0.00653463
comp4091_c0	7.36114	1.04452	25.7866	3.81e-07	0.00659834
comp28099_c0	-2.99488	2.7461	25.7464	3.89e-07	0.00673749
comp22167_c0	-4.49672	1.16121	25.7276	3.93e-07	0.00680348
comp17838_c0	-8.02988	0.925279	25.7238	3.94e-07	0.0068167
comp23799_c0	-4.31937	0.547914	25.7056	3.98e-07	0.00688117
comp24021_c0	5.64808	1.94761	25.6771	4.04e-07	0.0069837
comp61066_c0	-6.74371	2.10022	25.6254	4.15e-07	0.00717314
comp32828_c0	3.88928	6.66503	25.6018	4.2e-07	0.00726141
comp17930_c0	7.67129	1.13723	25.599	4.2e-07	0.00727217
comp19084_c0	4.73682	1.38854	25.5987	4.2e-07	0.00727335
comp329297_c0	-8.88825	1.31457	25.5674	4.27e-07	0.00739233
comp408085_c0	-7.62745	-0.0384149	25.5461	4.32e-07	0.00747426
comp32642_c0	-2.05237	4.88797	25.5375	4.34e-07	0.00750771
comp32282_c0	3.01587	5.52956	25.4959	4.43e-07	0.00767127
comp65427_c0	6.46087	0.466244	25.489	4.45e-07	0.00769882
comp416082_c0	5.84157	0.826217	25.4783	4.47e-07	0.00774166
comp24973_c0	4.86508	2.15725	25.4397	4.56e-07	0.00789822
comp9193_c0	-4.09128	2.73335	25.4319	4.58e-07	0.00792999
comp33036_c1	4.40897	6.19274	25.399	4.66e-07	0.00806635
comp26949_c0	-5.16666	-0.0601665	25.3751	4.72e-07	0.00816715
comp32219_c0	-2.37672	9.03709	25.3528	4.77e-07	0.00826194
comp11275_c0	-4.10913	1.05829	25.3156	4.87e-07	0.00842281
comp31653_c0	6.11007	6.04552	25.292	4.93e-07	0.00852639
comp25732_c0	-4.19243	0.816672	25.287	4.94e-07	0.00854874
comp25465_c0	-3.24182	2.49555	25.2652	5e-07	0.0086456
comp18273_c0	-3.71682	1.96522	25.2298	5.09e-07	0.0088061
comp31552_c0	-2.99748	3.31063	25.2097	5.14e-07	0.00889817
comp29352_c0	-6.84856	2.81884	25.1927	5.19e-07	0.00897686
comp32807_c0	-2.23134	4.76394	25.1665	5.26e-07	0.00909965
comp20910_c0	-2.07413	6.24779	25.1456	5.32e-07	0.00919871
comp27880_c0	3.0127	3.92885	25.1266	5.37e-07	0.00929009
comp23506_c0	4.85065	2.157	25.1168	5.4e-07	0.00933732
comp32632_c0	-6.83048	4.00297	25.0985	5.45e-07	0.00942648
comp142065_c0	-4.34082	0.0780111	25.0721	5.52e-07	0.00955615
comp32517_c3	-2.77779	9.02894	25.0716	5.52e-07	0.00955879
comp17879_c0	-5.19864	-0.0806667	25.0578	5.56e-07	0.0096273
comp28324_c0	3.00655	4.67175	25.0411	5.61e-07	0.00971133
comp31957_c0	8.21581	5.76134	25.0303	5.64e-07	0.00976582
comp24321_c0	6.77686	0.00521396	25.0278	5.65e-07	0.00977841
comp18285_c0	6.5664	0.932798	24.9825	5.79e-07	0.0100107
comp24439_c0	3.99052	2.25987	24.9515	5.88e-07	0.0101733
comp28350_c0	4.02006	3.88991	24.9402	5.91e-07	0.0102328
comp30021_c0	-3.42799	1.95548	24.8634	6.15e-07	0.0106491
comp7731_c0	-3.04734	1.89578	24.8592	6.17e-07	0.0106723
comp427123_c0	-3.85341	1.52325	24.8464	6.21e-07	0.0107431
comp17826_c0	6.60635	0.155317	24.846	6.21e-07	0.0107455
comp31665_c1	-4.20516	1.79339	24.8399	6.23e-07	0.0107796
comp29266_c0	4.84216	9.39239	24.8356	6.24e-07	0.0108033
comp112435_c0	-5.70162	-0.110589	24.8296	6.26e-07	0.0108374
comp26065_c0	-7.59139	-0.474091	24.8246	6.28e-07	0.0108651
comp33079_c1	2.12436	7.66467	24.8172	6.3e-07	0.0109074
comp23822_c0	-3.43842	8.23842	24.7807	6.42e-07	0.0111155
comp227110_c0	-3.50322	0.934253	24.7788	6.43e-07	0.0111266
comp20289_c0	-3.41881	2.0394	24.7705	6.46e-07	0.0111748
comp30630_c0	-3.70086	1.79617	24.7109	6.66e-07	0.0115254
comp191463_c0	5.76121	0.614521	24.7094	6.67e-07	0.0115347
comp29113_c0	4.16486	0.883921	24.6915	6.73e-07	0.0116421
comp29949_c0	-4.34414	3.69243	24.6792	6.77e-07	0.0117169
comp31671_c0	3.03741	3.87176	24.6596	6.84e-07	0.0118367
comp25386_c0	3.31397	2.82699	24.621	6.98e-07	0.0120762
comp33046_c0	2.45866	9.16755	24.6166	6.99e-07	0.0121037
comp26556_c0	-3.7639	1.25783	24.6086	7.02e-07	0.0121537
comp29007_c0	-3.28323	5.19105	24.6059	7.03e-07	0.0121707
comp20387_c0	3.17966	4.0678	24.6007	7.05e-07	0.0122036
comp33686_c0	5.29579	3.58426	24.5632	7.19e-07	0.0124438
comp9107_c0	-3.41438	10.281	24.5511	7.24e-07	0.012522
comp13143_c0	4.42753	0.690238	24.5197	7.36e-07	0.0127278
comp16410_c0	-5.44101	-0.424659	24.5174	7.36e-07	0.0127433
comp23745_c0	-5.64242	0.468345	24.5084	7.4e-07	0.0128028
comp30047_c0	3.17281	3.36284	24.5008	7.43e-07	0.0128535
comp28022_c0	2.56639	4.57097	24.4646	7.57e-07	0.0130968
comp23375_c0	4.77971	1.46881	24.46	7.59e-07	0.0131286
comp23741_c0	1.98079	6.73606	24.4516	7.62e-07	0.0131857
comp30841_c0	-2.09658	5.08444	24.4431	7.65e-07	0.0132437
comp30788_c1	-6.93382	0.300179	24.3887	7.87e-07	0.0136235
comp2520_c0	7.47546	0.949432	24.3764	7.92e-07	0.0137106
comp25709_c0	2.76365	7.8967	24.3308	8.11e-07	0.0140389
comp30122_c0	-2.35837	6.72669	24.3212	8.15e-07	0.0141093
comp32937_c0	-3.05799	6.55627	24.2924	8.28e-07	0.0143217
comp18551_c0	-5.94028	1.38044	24.2739	8.36e-07	0.0144598
comp31901_c0	3.22781	5.32644	24.2126	8.63e-07	0.0149271
comp32812_c0	2.61389	7.8336	24.2007	8.68e-07	0.0150198
comp634364_c0	7.29082	0.60246	24.1787	8.78e-07	0.0151923
comp36076_c0	-2.08292	5.45996	24.1733	8.8e-07	0.0152354
comp32428_c0	2.76606	5.55968	24.0922	9.18e-07	0.0158906
comp30427_c0	3.99098	3.27228	24.0819	9.23e-07	0.0159755
comp32563_c0	2.18873	8.78892	24.0765	9.26e-07	0.0160207
comp32839_c0	-5.7821	3.18071	24.054	9.37e-07	0.0162093
comp69314_c0	-5.75284	0.264394	24.0376	9.45e-07	0.0163478
comp24640_c0	-4.10254	0.541136	24.029	9.49e-07	0.0164209
comp32650_c2	-2.14525	7.25843	24.0096	9.59e-07	0.0165872
comp16543_c0	5.11103	3.51751	23.9839	9.71e-07	0.0168095
comp33339_c0	2.55447	5.37153	23.9651	9.81e-07	0.0169748
comp15356_c0	3.66728	2.49052	23.9556	9.86e-07	0.0170589
comp9114_c0	-4.07381	10.5824	23.95	9.89e-07	0.0171088
comp32108_c1	3.00015	6.53536	23.9447	9.91e-07	0.0171556
comp33318_c1	-2.0543	7.58998	23.939	9.94e-07	0.0172066
comp24331_c0	-6.09086	0.0996584	23.9353	9.96e-07	0.0172395
comp31620_c0	5.8026	2.60464	23.9083	1.01e-06	0.0174832
comp33714_c0	2.24065	5.07033	23.9028	1.01e-06	0.0175331
comp29412_c0	-3.83896	2.5707	23.8823	1.02e-06	0.0177212
comp28428_c0	3.46354	4.50567	23.8783	1.03e-06	0.017758
comp28872_c0	3.2752	4.94916	23.839	1.05e-06	0.0181238
comp24446_c0	2.89999	6.12255	23.7869	1.08e-06	0.0186213
comp28427_c0	-4.40023	4.6083	23.7557	1.09e-06	0.0189256
comp20128_c0	-3.09553	2.72086	23.7544	1.09e-06	0.0189384
comp14837_c0	5.51192	1.04512	23.7515	1.1e-06	0.0189666
comp30538_c0	3.81534	1.81514	23.7335	1.11e-06	0.0191452
comp31623_c0	-2.49038	3.47378	23.7228	1.11e-06	0.0192521
comp32854_c0	-3.90594	4.28901	23.7173	1.12e-06	0.0193066
comp10619_c0	-7.58905	-0.410273	23.6688	1.14e-06	0.0197999
comp19210_c0	-6.94341	0.2959	23.662	1.15e-06	0.0198694
comp28900_c0	2.96858	3.74132	23.6506	1.16e-06	0.019988
comp402497_c0	6.39359	0.558872	23.636	1.16e-06	0.02014
comp28778_c0	-2.85851	3.64845	23.6151	1.18e-06	0.0203603
comp24004_c0	-4.28774	2.3634	23.6002	1.19e-06	0.0205182
comp28274_c0	5.01759	0.705856	23.5918	1.19e-06	0.0206083
comp100714_c0	3.90741	0.984566	23.5615	1.21e-06	0.0209346
comp18113_c0	7.16069	0.557719	23.5303	1.23e-06	0.0212768
comp20976_c0	3.58154	3.58941	23.4806	1.26e-06	0.0218341
comp32113_c0	4.30914	0.998944	23.474	1.27e-06	0.0219094
comp32826_c0	-3.27035	7.58871	23.4615	1.27e-06	0.0220524
comp31519_c1	3.45449	8.49396	23.458	1.28e-06	0.0220917
comp27238_c0	4.32505	2.13804	23.4	1.32e-06	0.0227679
comp575247_c0	7.20724	0.186846	23.3853	1.33e-06	0.0229432
comp11159_c0	-6.22527	0.229783	23.3731	1.33e-06	0.023089
comp28235_c0	-4.38408	3.50271	23.3395	1.36e-06	0.0234958
comp11450_c0	7.59063	0.918718	23.3031	1.38e-06	0.0239451
comp24709_c0	-2.4369	3.88885	23.2954	1.39e-06	0.0240404
comp26727_c0	6.50311	4.07575	23.2872	1.4e-06	0.0241432
comp224890_c0	-4.30313	1.53849	23.2645	1.41e-06	0.0244302
comp28339_c0	2.85815	3.52451	23.2605	1.41e-06	0.0244816
comp23880_c0	-4.89534	2.92153	23.2546	1.42e-06	0.0245565
comp9326_c0	-2.32324	3.29538	23.2367	1.43e-06	0.0247858
comp26314_c0	-1.93755	6.19668	23.2337	1.43e-06	0.024824
comp254047_c0	7.21423	1.25942	23.2278	1.44e-06	0.0249002
comp14023_c0	-3.70478	1.19255	23.2096	1.45e-06	0.0251377
comp21655_c0	-2.9585	2.58241	23.2035	1.46e-06	0.025217
comp32995_c0	-2.01531	7.62396	23.1911	1.47e-06	0.0253801
comp32278_c0	3.06094	4.29984	23.1627	1.49e-06	0.0257585
comp24252_c0	5.54878	0.79923	23.1131	1.53e-06	0.0264307
comp26631_c0	3.94914	2.43525	23.1077	1.53e-06	0.0265056
comp33212_c0	-2.63114	5.32019	23.1013	1.54e-06	0.0265942
comp9776_c0	2.69175	3.04502	23.0619	1.57e-06	0.0271446
comp25861_c0	-8.12817	2.21223	23.0331	1.59e-06	0.0275536
comp8278_c0	-5.51404	0.576325	23.0164	1.61e-06	0.0277942
comp32399_c0	-2.02631	7.79141	23.0075	1.61e-06	0.027923
comp25186_c0	-4.65137	1.72954	22.9825	1.63e-06	0.0282896
comp25595_c0	-4.6885	0.372654	22.9799	1.64e-06	0.0283272
comp509368_c0	5.56752	1.36081	22.9495	1.66e-06	0.028779
comp24418_c0	4.61151	1.29531	22.9481	1.66e-06	0.0287997
comp22495_c0	-2.91109	2.13314	22.9475	1.66e-06	0.0288091
comp16991_c0	6.72951	4.27878	22.9349	1.68e-06	0.0289986
comp20041_c0	-6.07969	-0.113627	22.9243	1.69e-06	0.0291584
comp212221_c0	-7.96188	0.478753	22.9211	1.69e-06	0.0292067
comp29503_c0	3.84461	3.14069	22.9201	1.69e-06	0.0292226
comp180016_c0	5.50233	0.873249	22.9197	1.69e-06	0.0292287
comp374122_c0	7.26721	0.161897	22.8908	1.71e-06	0.0296712
comp30005_c0	2.48475	3.39646	22.8464	1.75e-06	0.0303639
comp16890_c0	5.80221	2.40935	22.8431	1.76e-06	0.0304165
comp457640_c0	7.15452	0.586519	22.8379	1.76e-06	0.0304985
comp32015_c0	4.75065	6.50539	22.7709	1.83e-06	0.0315809
comp508476_c0	7.18487	0.161336	22.764	1.83e-06	0.031695
comp13934_c0	2.13884	5.00459	22.746	1.85e-06	0.0319931
comp29237_c0	-2.81868	4.61315	22.7459	1.85e-06	0.0319946
comp313101_c0	5.79545	2.94999	22.7305	1.86e-06	0.0322516
comp19756_c0	-5.31933	0.48977	22.7154	1.88e-06	0.0325074
comp27190_c0	-3.05502	4.63137	22.7147	1.88e-06	0.0325182
comp16943_c0	-4.90074	0.382918	22.7002	1.89e-06	0.0327656
comp33720_c1	-2.35782	6.52427	22.6699	1.92e-06	0.0332855
comp22186_c0	3.33087	1.27447	22.6639	1.93e-06	0.0333893
comp20204_c0	2.17715	6.81933	22.6603	1.93e-06	0.0334528
comp33332_c0	7.51936	1.27675	22.6534	1.94e-06	0.0335727
comp27356_c0	2.78877	5.77175	22.6404	1.95e-06	0.0338
comp20343_c0	8.4699	1.78562	22.6377	1.96e-06	0.0338473
comp24773_c0	-2.84273	2.98736	22.6346	1.96e-06	0.0339033
comp32579_c0	1.91995	10.4608	22.6276	1.97e-06	0.0340263
comp287315_c0	7.73863	0.765424	22.6105	1.98e-06	0.0343311
comp3676_c0	-4.56204	2.03016	22.6047	1.99e-06	0.0344354
comp33346_c2	1.82369	7.34277	22.5752	2.02e-06	0.0349671
comp29054_c0	-2.21081	3.247	22.5742	2.02e-06	0.034985
comp197913_c0	7.08914	0.865112	22.504	2.1e-06	0.036288
comp27055_c0	6.858	0.582406	22.4964	2.11e-06	0.0364322
comp31355_c0	3.00499	6.35744	22.4741	2.13e-06	0.0368577
comp28979_c0	-2.4816	4.15032	22.4722	2.13e-06	0.0368926
comp27830_c0	-3.8932	8.61268	22.4213	2.19e-06	0.0378847
comp70834_c0	4.89454	1.28307	22.4161	2.2e-06	0.0379861
comp22133_c0	-5.35735	1.24933	22.3982	2.22e-06	0.038342
comp30811_c0	6.75967	3.84238	22.3777	2.24e-06	0.0387545
comp24787_c0	7.47915	2.07921	22.3454	2.28e-06	0.0394121
comp123013_c0	4.40033	1.00133	22.3389	2.29e-06	0.0395456
comp26291_c1	-7.56191	3.08104	22.3169	2.31e-06	0.0400015
comp29741_c0	-2.26274	4.30551	22.3043	2.33e-06	0.0402648
comp9457_c0	-4.67909	8.0636	22.2613	2.38e-06	0.0411749
comp16200_c0	-6.95529	-0.340448	22.2542	2.39e-06	0.0413279
comp32629_c0	-2.53113	6.63812	22.2192	2.43e-06	0.0420878
comp27581_c0	1.89854	10.1547	22.2015	2.45e-06	0.0424782
comp30861_c0	-4.90771	3.13775	22.1335	2.54e-06	0.0440096
comp12597_c0	6.38533	-0.0506691	22.1079	2.58e-06	0.0445995
comp28672_c0	4.41892	4.12918	22.1073	2.58e-06	0.044615
comp30738_c0	2.94226	3.82469	22.1061	2.58e-06	0.0446428
comp24047_c0	5.09482	1.51988	22.0912	2.6e-06	0.0449909
comp25962_c0	3.55667	2.28552	22.0876	2.6e-06	0.0450744
comp319268_c0	5.38756	0.954341	22.0771	2.62e-06	0.0453208
comp33482_c0	-2.42117	6.58197	22.0768	2.62e-06	0.0453279
comp26641_c0	-3.03247	2.81373	22.0749	2.62e-06	0.0453737
comp1742_c0	7.11277	0.173897	22.0692	2.63e-06	0.045509
comp28432_c0	4.24688	1.67064	22.0653	2.64e-06	0.0456008
comp18299_c0	-3.57221	5.69427	22.0417	2.67e-06	0.0461658
comp27476_c0	-3.03284	2.89983	22.0351	2.68e-06	0.0463246
comp33135_c0	-3.52378	4.42976	22.0286	2.69e-06	0.0464816
comp16841_c0	7.06255	0.0333707	22.0173	2.7e-06	0.0467573
comp27689_c0	-4.4798	1.67307	22.006	2.72e-06	0.0470318
comp5166_c0	-4.58472	1.53282	22.0007	2.73e-06	0.0471631
comp29694_c1	6.55052	2.37804	21.9993	2.73e-06	0.0471961
comp30363_c0	-1.66839	6.9609	21.9967	2.73e-06	0.0472617
comp27386_c0	4.04653	3.54949	21.9934	2.74e-06	0.0473416
comp73700_c0	4.40534	0.42281	21.9844	2.75e-06	0.0475641
comp429708_c0	5.41511	0.628397	21.9753	2.76e-06	0.0477915
comp33694_c0	-2.07941	6.60991	21.9605	2.78e-06	0.0481615
comp27383_c0	-4.52538	1.0173	21.9364	2.82e-06	0.0487679
comp21598_c0	-2.39921	5.13781	21.9223	2.84e-06	0.0491276
comp29325_c0	-5.91925	1.5945	21.9177	2.85e-06	0.0492458
comp28583_c0	1.80805	5.33878	21.9068	2.86e-06	0.0495269
comp56542_c0	-6.09699	0.201458	21.8995	2.87e-06	0.0497164

## Sheet: Table S7
Table S7. All DE contigs in head vs legs comparison.
gene_ID	logFC	logCPM	LR	PValue	FDR
comp29668_c0	-7.69166	10.1849	192.322	9.9e-44	1.61e-39
comp21614_c0	-10.8773	15.0799	175.476	4.71e-40	7.69e-36
comp27707_c0	10.0561	7.55059	173.923	1.03e-39	1.68e-35
comp30965_c0	9.82832	5.57493	157.481	4.02e-36	6.55e-32
comp32930_c0	4.60634	7.46607	151.073	1.01e-34	1.65e-30
comp9109_c0	-10.847	14.737	149.244	2.54e-34	4.14e-30
comp26077_c0	8.39682	3.66037	148.18	4.33e-34	7.07e-30
comp30064_c0	-10.7917	10.0966	143.504	4.56e-33	7.44e-29
comp28953_c0	6.61676	5.52422	143.073	5.66e-33	9.24e-29
comp23703_c0	-5.63255	8.28964	142.712	6.8e-33	1.11e-28
comp29377_c0	-10.8919	10.9631	140.592	1.98e-32	3.22e-28
comp30801_c0	-9.08935	5.0722	136.311	1.71e-31	2.78e-27
comp33181_c0	6.1224	3.69056	132.633	1.09e-30	1.77e-26
comp32579_c0	-4.46757	10.1647	130.322	3.48e-30	5.68e-26
comp35241_c0	7.91698	5.36967	130.12	3.86e-30	6.29e-26
comp30705_c0	-9.30816	10.8996	129.733	4.69e-30	7.64e-26
comp32027_c0	-9.89689	7.42629	129.567	5.1e-30	8.31e-26
comp33735_c0	-6.27436	8.72851	127.764	1.26e-29	2.06e-25
comp33506_c0	-5.76226	9.33141	125.56	3.84e-29	6.26e-25
comp28260_c0	-11.6205	7.14271	123.688	9.86e-29	1.61e-24
comp30070_c0	-6.02657	4.98426	123.214	1.25e-28	2.04e-24
comp33432_c0	8.14192	3.12132	118.757	1.18e-27	1.93e-23
comp30418_c0	-7.3707	6.9004	118.586	1.29e-27	2.1e-23
comp33000_c0	-6.82282	4.61397	118.443	1.39e-27	2.26e-23
comp35049_c0	-10.5639	9.26001	118.114	1.64e-27	2.67e-23
comp24925_c0	8.98857	4.12392	117.518	2.21e-27	3.61e-23
comp30185_c0	-8.01812	6.04176	116.888	3.04e-27	4.95e-23
comp31430_c0	-5.44937	5.40601	116.165	4.37e-27	7.13e-23
comp32711_c0	-9.88143	8.75861	113.685	1.53e-26	2.49e-22
comp24282_c0	-11.2799	3.85986	112.435	2.87e-26	4.68e-22
comp28764_c0	-8.43664	4.92933	110.377	8.1e-26	1.32e-21
comp32230_c0	-5.28568	6.64695	107.993	2.7e-25	4.4e-21
comp26822_c0	-9.50815	6.59832	106.949	4.57e-25	7.45e-21
comp33627_c0	-4.58796	9.59168	106.334	6.23e-25	1.02e-20
comp43818_c0	-8.93032	5.51604	106.284	6.39e-25	1.04e-20
comp28328_c0	5.29451	6.7579	106.283	6.39e-25	1.04e-20
comp30081_c0	6.00515	6.26588	105.96	7.53e-25	1.23e-20
comp29740_c0	-9.74618	5.2552	105.165	1.12e-24	1.83e-20
comp28323_c0	-7.64776	6.01046	104.807	1.35e-24	2.2e-20
comp27408_c0	-9.34995	7.45395	101.953	5.69e-24	9.27e-20
comp23975_c0	8.84173	8.01907	101.694	6.48e-24	1.06e-19
comp31587_c0	-5.49976	8.52487	101.534	7.02e-24	1.15e-19
comp31129_c0	-6.05583	6.72134	100.403	1.24e-23	2.03e-19
comp9332_c0	7.06977	5.1647	99.2496	2.23e-23	3.63e-19
comp33650_c0	-5.76013	7.62478	99.2255	2.25e-23	3.67e-19
comp31235_c0	-5.59172	5.71812	98.5569	3.16e-23	5.15e-19
comp24561_c0	-9.51835	4.20287	97.6048	5.11e-23	8.33e-19
comp20049_c0	-9.95144	6.62371	96.4618	9.1e-23	1.48e-18
comp33289_c2	-11.2137	8.36602	96.3713	9.52e-23	1.55e-18
comp30070_c1	-5.4025	4.56261	95.6203	1.39e-22	2.27e-18
comp27882_c0	-10.734	4.44698	94.5984	2.33e-22	3.8e-18
comp22734_c0	11.4632	2.4487	94.2102	2.84e-22	4.63e-18
comp13356_c0	-7.90831	4.50179	94.002	3.15e-22	5.14e-18
comp30894_c0	-8.19152	4.86524	91.1532	1.33e-21	2.17e-17
comp31414_c0	-4.86903	5.0118	90.3819	1.96e-21	3.2e-17
comp26603_c0	-7.29882	7.3929	89.919	2.48e-21	4.05e-17
comp20107_c0	5.9707	3.42217	89.7686	2.68e-21	4.37e-17
comp32534_c0	-8.32928	7.24583	89.6582	2.83e-21	4.62e-17
comp33696_c0	-6.47722	6.04247	89.3139	3.37e-21	5.49e-17
comp33012_c0	-4.58909	8.23209	89.2281	3.52e-21	5.74e-17
comp30886_c0	-6.24785	4.64104	88.9247	4.1e-21	6.69e-17
comp30803_c1	-9.68325	9.14511	88.7049	4.58e-21	7.47e-17
comp31866_c0	-7.30101	4.71675	88.4503	5.21e-21	8.5e-17
comp29883_c0	-5.82354	6.96958	87.6551	7.79e-21	1.27e-16
comp32312_c0	-6.40451	4.92753	87.3323	9.17e-21	1.5e-16
comp22499_c0	-4.7993	4.94832	87.2432	9.6e-21	1.57e-16
comp14994_c0	-7.66942	6.72258	86.8077	1.2e-20	1.95e-16
comp24582_c0	-9.64353	5.6441	86.6993	1.26e-20	2.06e-16
comp31110_c0	-6.93842	5.38415	86.6345	1.31e-20	2.13e-16
comp27722_c0	-7.65955	4.2735	86.4645	1.42e-20	2.32e-16
comp29354_c0	-10.2842	3.40535	85.794	2e-20	3.26e-16
comp25836_c0	-7.29018	5.0916	85.7042	2.09e-20	3.41e-16
comp32454_c0	-7.85792	5.16003	84.8044	3.29e-20	5.37e-16
comp26224_c0	-6.76209	5.92453	84.5454	3.75e-20	6.12e-16
comp31534_c1	4.00029	4.64211	84.3767	4.09e-20	6.67e-16
comp31653_c0	-8.10741	5.8995	84.3111	4.23e-20	6.89e-16
comp29217_c0	5.91787	3.66388	83.8193	5.42e-20	8.84e-16
comp24776_c0	-5.18055	3.89096	82.7689	9.22e-20	1.5e-15
comp31334_c0	-5.51519	4.86176	82.7439	9.34e-20	1.52e-15
comp29395_c0	-6.11504	4.58512	82.1737	1.25e-19	2.03e-15
comp28555_c0	-10.0454	6.16375	81.7346	1.56e-19	2.54e-15
comp33555_c0	-5.45216	6.22988	81.5616	1.7e-19	2.77e-15
comp26568_c0	-5.79249	6.31469	81.2084	2.03e-19	3.31e-15
comp2222_c0	5.04222	2.90362	81.1249	2.12e-19	3.46e-15
comp32895_c0	-5.9185	5.98357	81.0481	2.2e-19	3.59e-15
comp33302_c0	-5.55209	6.90196	81.0364	2.22e-19	3.61e-15
comp28428_c0	4.7882	9.11774	80.9481	2.32e-19	3.78e-15
comp32294_c0	-6.59042	5.75861	80.2261	3.34e-19	5.45e-15
comp24243_c0	7.37849	6.03353	79.7968	4.15e-19	6.77e-15
comp18408_c0	-7.71349	5.69456	79.7357	4.28e-19	6.98e-15
comp32461_c0	-4.21311	6.46432	78.0849	9.87e-19	1.61e-14
comp32069_c0	-4.97399	5.63978	77.3982	1.4e-18	2.28e-14
comp29922_c0	7.70757	1.75137	77.2705	1.49e-18	2.43e-14
comp28586_c0	-8.5807	4.2583	77.1501	1.58e-18	2.58e-14
comp32240_c0	-4.04174	8.52359	76.7566	1.93e-18	3.15e-14
comp26377_c0	-3.83998	5.19017	76.7354	1.95e-18	3.19e-14
comp26626_c0	-10.4221	5.45869	76.5267	2.17e-18	3.54e-14
comp26705_c0	-9.25202	4.89912	75.7967	3.14e-18	5.13e-14
comp33335_c0	-6.09022	5.7711	75.3101	4.02e-18	6.56e-14
comp9071_c0	-9.31383	7.76573	75.1388	4.39e-18	7.16e-14
comp32392_c0	-4.50465	6.22248	75.0998	4.48e-18	7.3e-14
comp14991_c0	-12.3159	2.31047	75.0183	4.66e-18	7.61e-14
comp28978_c0	4.37549	4.02689	74.9883	4.74e-18	7.72e-14
comp31929_c0	-4.27688	6.0131	74.91	4.93e-18	8.03e-14
comp29161_c0	-5.81934	5.03507	74.868	5.03e-18	8.21e-14
comp21651_c0	10.6698	5.56926	74.6705	5.56e-18	9.07e-14
comp26989_c0	-4.0207	4.86966	74.6388	5.65e-18	9.22e-14
comp23820_c0	6.91624	3.41884	74.3606	6.51e-18	1.06e-13
comp30389_c0	-4.39422	5.55523	74.2877	6.75e-18	1.1e-13
comp33079_c1	-5.26458	7.35941	74.1627	7.19e-18	1.17e-13
comp34179_c0	7.01935	5.72611	73.7727	8.76e-18	1.43e-13
comp30670_c0	-3.66133	6.96963	73.64	9.37e-18	1.53e-13
comp33120_c0	3.94345	9.11686	73.5734	9.7e-18	1.58e-13
comp32895_c1	-7.17776	3.93837	73.5264	9.93e-18	1.62e-13
comp29678_c0	-5.00404	4.02792	73.5157	9.98e-18	1.63e-13
comp28759_c0	-5.64061	3.73216	73.2051	1.17e-17	1.91e-13
comp32015_c0	-6.02868	6.38908	73.1625	1.19e-17	1.95e-13
comp23799_c0	7.04634	2.18705	73.1447	1.2e-17	1.97e-13
comp79201_c0	5.53396	2.45926	72.61	1.58e-17	2.58e-13
comp32732_c0	3.1315	9.85442	72.4373	1.72e-17	2.81e-13
comp28692_c0	-4.35753	6.98036	72.2794	1.87e-17	3.05e-13
comp28453_c0	-7.7259	3.60786	72.1006	2.05e-17	3.34e-13
comp22610_c0	-8.81527	5.91784	71.8382	2.34e-17	3.81e-13
comp30306_c0	-7.04021	4.41038	71.6122	2.62e-17	4.27e-13
comp31733_c0	-4.52998	5.34464	71.4973	2.78e-17	4.53e-13
comp31694_c0	3.47903	8.74488	70.9643	3.64e-17	5.93e-13
comp9128_c0	-3.24695	9.04938	70.6114	4.35e-17	7.09e-13
comp26840_c0	11.8571	5.10576	70.2517	5.22e-17	8.51e-13
comp32367_c0	-8.36344	3.39966	70.2091	5.33e-17	8.7e-13
comp32833_c0	5.43373	10.3713	70.1419	5.52e-17	9e-13
comp29459_c0	-5.96738	4.10399	69.9771	6e-17	9.78e-13
comp32342_c0	-5.29356	6.96788	69.8345	6.45e-17	1.05e-12
comp31278_c0	-5.53322	3.97093	69.6829	6.96e-17	1.14e-12
comp15736_c0	-10.6488	5.12227	69.5274	7.54e-17	1.23e-12
comp19499_c0	-4.97717	3.93895	69.5012	7.64e-17	1.25e-12
comp28938_c0	4.22169	8.61272	69.3486	8.25e-17	1.35e-12
comp29803_c0	-5.36256	5.22861	69.1438	9.15e-17	1.49e-12
comp29868_c0	6.20009	6.529	68.9171	1.03e-16	1.67e-12
comp27453_c0	-5.83249	9.07432	68.7859	1.1e-16	1.79e-12
comp25027_c0	-5.15842	3.57405	68.5339	1.25e-16	2.03e-12
comp30569_c0	-4.17347	6.02865	68.3041	1.4e-16	2.29e-12
comp29258_c0	7.1967	3.52534	68.2398	1.45e-16	2.36e-12
comp32812_c0	-4.64791	7.62025	68.2243	1.46e-16	2.38e-12
comp29125_c0	-7.23468	3.03228	68.1285	1.53e-16	2.5e-12
comp15351_c0	5.07238	4.05974	68.0088	1.63e-16	2.65e-12
comp30536_c0	-9.37949	6.90461	67.916	1.71e-16	2.78e-12
comp28188_c0	-8.54463	4.00691	67.895	1.72e-16	2.81e-12
comp30204_c0	-4.90143	6.38882	67.5992	2e-16	3.27e-12
comp33652_c0	-3.74972	7.49804	67.5208	2.08e-16	3.4e-12
comp28798_c0	-6.9181	4.94321	67.4665	2.14e-16	3.49e-12
comp30531_c0	-10.7234	4.11624	67.3558	2.27e-16	3.7e-12
comp29267_c0	-5.95214	6.07948	67.2155	2.43e-16	3.97e-12
comp26379_c0	-8.51297	3.00786	66.9821	2.74e-16	4.47e-12
comp26553_c0	-4.51662	4.02608	66.9204	2.83e-16	4.61e-12
comp27005_c0	-7.12659	7.00977	66.8984	2.86e-16	4.66e-12
comp33660_c0	-5.45126	6.30268	66.8281	2.96e-16	4.83e-12
comp32894_c0	-4.55085	6.14612	66.8248	2.97e-16	4.84e-12
comp32176_c0	-6.97478	3.86928	66.7323	3.11e-16	5.07e-12
comp27983_c0	-4.07697	5.31492	66.4442	3.6e-16	5.87e-12
comp29689_c0	-6.41455	3.26483	66.1171	4.25e-16	6.93e-12
comp31620_c0	4.36934	6.8882	66.0729	4.35e-16	7.09e-12
comp25915_c0	-7.70767	3.14637	65.8324	4.91e-16	8.01e-12
comp26593_c0	-3.03237	7.01671	65.6712	5.33e-16	8.69e-12
comp24023_c0	3.50496	7.0409	65.5519	5.66e-16	9.23e-12
comp25215_c0	3.98319	3.0757	65.417	6.06e-16	9.89e-12
comp27788_c0	-4.25437	3.96886	64.1266	1.17e-15	1.9e-11
comp9839_c0	-4.19265	4.41349	64.1044	1.18e-15	1.92e-11
comp25756_c0	6.49544	2.14691	63.991	1.25e-15	2.04e-11
comp30645_c0	-6.64969	4.01413	63.9247	1.29e-15	2.11e-11
comp23178_c0	8.86525	1.45162	63.8938	1.31e-15	2.14e-11
comp25499_c0	-4.41151	4.92049	63.7623	1.4e-15	2.29e-11
comp32974_c0	-3.96003	5.34947	63.7038	1.45e-15	2.36e-11
comp23605_c0	-6.96481	8.80318	63.5928	1.53e-15	2.5e-11
comp31361_c0	-3.85636	4.14854	63.3102	1.77e-15	2.88e-11
comp32976_c0	-3.69946	5.71122	63.2072	1.86e-15	3.03e-11
comp28895_c0	4.24428	4.74129	63.0825	1.98e-15	3.23e-11
comp25760_c0	7.59857	3.60607	63.0665	2e-15	3.26e-11
comp20976_c0	-5.85088	3.32816	63.0598	2.01e-15	3.27e-11
comp25637_c0	3.47541	12.47	62.6885	2.42e-15	3.95e-11
comp33020_c0	-4.90932	5.43114	62.4295	2.76e-15	4.5e-11
comp28528_c0	4.08953	11.4952	62.0137	3.41e-15	5.56e-11
comp33321_c0	4.163	4.78394	61.9351	3.55e-15	5.79e-11
comp22329_c0	-5.67461	4.62793	61.8531	3.7e-15	6.04e-11
comp24528_c0	-5.77812	4.76052	61.7591	3.88e-15	6.33e-11
comp16656_c0	4.02573	4.15053	61.7485	3.9e-15	6.36e-11
comp33698_c0	-3.39824	7.24958	61.7466	3.91e-15	6.37e-11
comp122569_c0	7.3615	4.34365	61.6732	4.05e-15	6.61e-11
comp28074_c0	4.68021	2.45104	61.5559	4.3e-15	7.02e-11
comp20571_c0	6.56462	6.84587	61.5279	4.37e-15	7.12e-11
comp33464_c0	2.87699	10.1102	61.4213	4.61e-15	7.52e-11
comp24083_c0	-4.81013	5.55847	61.4166	4.62e-15	7.53e-11
comp23065_c0	3.48344	6.8647	61.2005	5.15e-15	8.41e-11
comp32570_c0	3.46617	8.28135	60.9997	5.71e-15	9.31e-11
comp29568_c0	-4.07786	6.4563	60.8917	6.03e-15	9.83e-11
comp20483_c0	-8.38887	4.02804	60.8023	6.31e-15	1.03e-10
comp28938_c2	4.49013	7.40425	60.6724	6.74e-15	1.1e-10
comp30555_c1	3.55129	8.55978	60.307	8.12e-15	1.32e-10
comp29356_c0	-6.52629	2.76519	60.2379	8.41e-15	1.37e-10
comp31693_c0	-4.87317	5.36536	60.0783	9.12e-15	1.49e-10
comp31378_c0	-4.14802	7.64466	59.9949	9.51e-15	1.55e-10
comp28105_c0	-5.5251	4.62953	59.9382	9.79e-15	1.6e-10
comp24674_c0	-5.05114	6.27272	59.9327	9.82e-15	1.6e-10
comp32170_c0	-6.01726	4.32509	59.7448	1.08e-14	1.76e-10
comp30611_c0	-3.70243	6.59886	59.7282	1.09e-14	1.78e-10
comp30733_c0	-5.12335	3.96696	59.5029	1.22e-14	1.99e-10
comp33712_c0	-3.73956	7.09421	59.3854	1.3e-14	2.11e-10
comp16002_c0	-4.75382	6.41077	59.347	1.32e-14	2.16e-10
comp7720_c0	-8.07654	2.01924	59.0684	1.52e-14	2.48e-10
comp26254_c0	-5.86487	3.31574	59.018	1.56e-14	2.55e-10
comp11426_c0	-6.61206	2.52938	58.9625	1.61e-14	2.62e-10
comp29545_c0	4.98716	7.81409	58.9057	1.65e-14	2.7e-10
comp26168_c0	-8.01897	3.9392	58.8801	1.68e-14	2.73e-10
comp22379_c0	-9.5548	2.67228	58.6522	1.88e-14	3.07e-10
comp28469_c0	-4.64732	3.85965	58.6034	1.93e-14	3.15e-10
comp26976_c0	-7.47224	4.4177	58.5837	1.95e-14	3.18e-10
comp25433_c0	-6.82453	3.88259	58.2764	2.28e-14	3.71e-10
comp33755_c0	-3.17105	9.1103	58.2418	2.32e-14	3.78e-10
comp17884_c0	-7.71193	2.86498	58.1545	2.42e-14	3.95e-10
comp1127_c0	-9.44467	2.26784	57.8954	2.76e-14	4.51e-10
comp19822_c0	-6.15842	3.94374	57.8919	2.77e-14	4.52e-10
comp31612_c0	-4.32853	7.67704	57.822	2.87e-14	4.68e-10
comp33064_c0	-3.7702	5.50073	57.7955	2.91e-14	4.74e-10
comp40780_c0	-4.86021	7.95745	57.7833	2.93e-14	4.77e-10
comp22314_c0	7.78297	7.24322	57.7455	2.98e-14	4.87e-10
comp28265_c0	-4.24774	4.2215	57.6084	3.2e-14	5.22e-10
comp30922_c0	4.78268	2.17871	57.6057	3.2e-14	5.22e-10
comp24179_c0	4.278	7.4684	57.4956	3.39e-14	5.52e-10
comp33670_c0	-3.73624	6.31679	57.3604	3.63e-14	5.92e-10
comp19528_c0	3.53145	3.78169	57.3039	3.73e-14	6.09e-10
comp326926_c0	-7.30895	2.842	57.2089	3.92e-14	6.39e-10
comp24408_c0	-4.93059	3.87324	57.1939	3.95e-14	6.44e-10
comp30658_c0	-3.79017	5.47972	57.1704	4e-14	6.52e-10
comp25529_c0	-3.78658	4.21154	57.1258	4.09e-14	6.67e-10
comp29189_c0	-4.817	4.33813	57.0461	4.26e-14	6.94e-10
comp27353_c0	-4.01966	4.55121	57.0129	4.33e-14	7.06e-10
comp29974_c0	-4.05521	7.72965	56.8712	4.65e-14	7.59e-10
comp31892_c0	-3.68375	5.3871	56.8572	4.69e-14	7.64e-10
comp20895_c0	-4.79735	3.73025	56.8426	4.72e-14	7.7e-10
comp32081_c0	-4.06522	6.00552	56.7267	5.01e-14	8.17e-10
comp32584_c0	2.5206	8.61641	56.5846	5.38e-14	8.78e-10
comp31135_c0	-4.02378	4.53421	56.4289	5.83e-14	9.5e-10
comp20733_c0	-5.03314	3.68281	56.4025	5.91e-14	9.63e-10
comp32665_c0	-12.023	5.25936	56.3697	6e-14	9.79e-10
comp27475_c0	-9.82125	2.7036	56.3493	6.07e-14	9.9e-10
comp28946_c0	-5.49056	4.7203	56.1902	6.58e-14	1.07e-09
comp33264_c0	3.37861	8.52035	56.0989	6.89e-14	1.12e-09
comp28390_c0	-3.95082	5.5945	56.0307	7.13e-14	1.16e-09
comp27468_c0	-3.60511	6.60869	55.9834	7.31e-14	1.19e-09
comp15628_c0	6.88057	2.84036	55.9224	7.54e-14	1.23e-09
comp24430_c0	-3.02515	6.02684	55.7578	8.2e-14	1.34e-09
comp31379_c0	-4.09117	5.37341	55.7491	8.23e-14	1.34e-09
comp33258_c0	-4.99641	5.09615	55.747	8.24e-14	1.34e-09
comp25541_c0	6.45966	1.78826	55.6529	8.65e-14	1.41e-09
comp28672_c0	-5.60623	4.01583	55.5354	9.18e-14	1.5e-09
comp27663_c0	-4.22178	3.64916	55.5245	9.23e-14	1.51e-09
comp21731_c0	-3.97517	3.45838	55.5001	9.35e-14	1.52e-09
comp24174_c0	-7.61657	3.89242	55.4613	9.53e-14	1.55e-09
comp19858_c0	5.74015	2.58104	55.4047	9.81e-14	1.6e-09
comp15437_c0	-3.63265	9.65726	55.2887	1.04e-13	1.7e-09
comp9324_c0	-4.37417	4.78863	55.1893	1.09e-13	1.79e-09
comp24552_c0	-8.40889	3.50958	55.1823	1.1e-13	1.79e-09
comp28863_c0	-4.73429	4.14044	55.1328	1.13e-13	1.84e-09
comp24160_c0	-6.17952	3.79994	55.1327	1.13e-13	1.84e-09
comp200022_c0	6.40852	0.884886	55.0909	1.15e-13	1.88e-09
comp24338_c0	-5.50369	2.92391	55.0892	1.15e-13	1.88e-09
comp33339_c0	-6.18738	5.02741	55.0689	1.16e-13	1.9e-09
comp27239_c0	3.82471	14.2118	55.0492	1.18e-13	1.92e-09
comp21528_c0	4.32633	4.54263	54.8319	1.31e-13	2.14e-09
comp24848_c0	3.52277	3.36672	54.7917	1.34e-13	2.19e-09
comp37937_c0	3.62925	3.60703	54.7834	1.35e-13	2.19e-09
comp32949_c0	-4.72342	6.834	54.6085	1.47e-13	2.4e-09
comp33471_c0	3.69649	8.16491	54.4981	1.56e-13	2.54e-09
comp27211_c0	-3.62169	3.95994	54.4746	1.57e-13	2.57e-09
comp20078_c0	-7.80619	3.04305	54.4292	1.61e-13	2.63e-09
comp32736_c0	3.73865	6.90853	54.304	1.72e-13	2.8e-09
comp31534_c0	3.51633	5.28143	54.2258	1.79e-13	2.91e-09
comp31947_c0	-4.55617	4.91516	54.202	1.81e-13	2.95e-09
comp30460_c0	5.0352	4.24609	54.0938	1.91e-13	3.12e-09
comp30523_c0	-4.30473	5.27347	54.078	1.93e-13	3.14e-09
comp27123_c0	-10.419	2.70026	53.9172	2.09e-13	3.41e-09
comp24597_c0	-5.33082	2.8726	53.8825	2.13e-13	3.47e-09
comp22422_c0	3.44746	8.94435	53.8271	2.19e-13	3.57e-09
comp27107_c0	-5.73592	3.52424	53.6034	2.45e-13	4e-09
comp28725_c0	-5.88681	4.04814	53.4691	2.63e-13	4.28e-09
comp24120_c0	-7.06755	2.61719	53.3746	2.76e-13	4.5e-09
comp23025_c0	4.58728	1.28097	53.3576	2.78e-13	4.53e-09
comp25709_c0	-4.1333	7.67641	53.2364	2.96e-13	4.82e-09
comp24439_c0	-9.10081	2.12263	53.0798	3.2e-13	5.22e-09
comp20736_c0	-5.23841	3.2754	53.0398	3.27e-13	5.33e-09
comp24154_c0	-6.33415	3.09491	53.0269	3.29e-13	5.37e-09
comp31249_c0	-6.49442	5.32111	52.9215	3.47e-13	5.66e-09
comp26991_c0	-4.49941	4.62083	52.8976	3.51e-13	5.73e-09
comp33427_c2	-4.06693	8.82772	52.864	3.57e-13	5.83e-09
comp33528_c0	-3.75864	8.72264	52.8144	3.67e-13	5.98e-09
comp31991_c0	-7.27249	2.02948	52.7901	3.71e-13	6.05e-09
comp15046_c0	-2.94679	6.65344	52.5385	4.22e-13	6.88e-09
comp32262_c0	-5.9105	3.82882	52.5146	4.27e-13	6.97e-09
comp19343_c0	-4.81919	3.76139	52.4336	4.45e-13	7.26e-09
comp33176_c0	-3.52934	6.56739	52.4096	4.51e-13	7.35e-09
comp32043_c0	4.19861	2.80309	52.2799	4.81e-13	7.85e-09
comp20204_c0	-4.35462	6.42074	52.2328	4.93e-13	8.04e-09
comp29909_c0	-4.6518	5.59862	52.1322	5.19e-13	8.46e-09
comp35092_c0	8.86629	2.93302	52.1186	5.22e-13	8.52e-09
comp33411_c0	-4.37324	5.97354	52.0355	5.45e-13	8.89e-09
comp18903_c0	-5.88217	3.3523	51.9384	5.73e-13	9.34e-09
comp32772_c0	-6.9601	5.28426	51.9142	5.8e-13	9.46e-09
comp30465_c0	-4.94774	3.53415	51.8563	5.97e-13	9.74e-09
comp27528_c0	-6.62075	3.06645	51.736	6.35e-13	1.04e-08
comp27908_c0	-3.38254	4.20498	51.7007	6.46e-13	1.05e-08
comp32666_c0	-3.85295	5.83231	51.6502	6.63e-13	1.08e-08
comp22638_c0	-3.95364	3.82447	51.5532	6.97e-13	1.14e-08
comp28920_c0	-3.45684	7.13974	51.3459	7.74e-13	1.26e-08
comp33513_c0	-4.47468	9.70058	51.3319	7.8e-13	1.27e-08
comp32632_c1	-4.82316	5.80388	51.307	7.9e-13	1.29e-08
comp178934_c0	-6.93916	2.44848	51.2089	8.3e-13	1.35e-08
comp7718_c0	5.96802	0.687675	51.1398	8.6e-13	1.4e-08
comp34180_c0	4.95066	6.30667	51.0961	8.8e-13	1.43e-08
comp33357_c0	-3.43135	6.72385	51.0842	8.85e-13	1.44e-08
comp28122_c0	2.91284	7.07652	51.0019	9.23e-13	1.5e-08
comp110528_c0	9.46277	0.753036	50.8314	1.01e-12	1.64e-08
comp35412_c0	-2.85815	6.61519	50.7982	1.02e-12	1.67e-08
comp29719_c0	-4.34237	3.70717	50.654	1.1e-12	1.8e-08
comp32452_c0	3.71407	3.67519	50.5584	1.16e-12	1.89e-08
comp33502_c0	2.59631	11.1296	50.4456	1.23e-12	2e-08
comp16543_c0	3.4945	6.94258	50.4228	1.24e-12	2.02e-08
comp33382_c0	-8.19717	2.07781	50.4095	1.25e-12	2.04e-08
comp24648_c0	4.1699	3.0336	50.3905	1.26e-12	2.06e-08
comp130711_c0	-8.77427	1.69656	50.2755	1.34e-12	2.18e-08
comp29091_c0	2.88202	8.39925	50.1966	1.39e-12	2.27e-08
comp29138_c0	-4.41042	3.47111	50.1116	1.45e-12	2.37e-08
comp28467_c0	-5.08381	3.13127	50.0917	1.47e-12	2.39e-08
comp30173_c0	-6.33172	3.08945	50.011	1.53e-12	2.49e-08
comp31543_c0	-3.74965	8.10564	50.0073	1.53e-12	2.5e-08
comp146495_c0	-5.45761	2.41267	49.9313	1.59e-12	2.6e-08
comp24973_c0	-8.37008	2.0705	49.8963	1.62e-12	2.64e-08
comp27693_c0	3.9557	4.30231	49.8028	1.7e-12	2.77e-08
comp29502_c0	-4.24839	4.1198	49.7942	1.71e-12	2.78e-08
comp24327_c0	4.8155	4.58984	49.7635	1.73e-12	2.83e-08
comp29137_c0	-5.54636	3.70545	49.7289	1.77e-12	2.88e-08
comp26644_c0	-4.79891	3.79202	49.6364	1.85e-12	3.02e-08
comp28412_c0	-4.87511	3.6369	49.6288	1.86e-12	3.03e-08
comp15800_c1	3.21951	4.88272	49.6013	1.88e-12	3.07e-08
comp12962_c0	4.48536	2.30262	49.5791	1.91e-12	3.11e-08
comp20113_c0	-2.877	4.97139	49.5646	1.92e-12	3.13e-08
comp21285_c0	-5.31662	3.32493	49.5575	1.93e-12	3.14e-08
comp24518_c0	-9.32381	4.18079	49.4875	2e-12	3.26e-08
comp16991_c0	-9.08679	4.18436	49.3763	2.11e-12	3.45e-08
comp26157_c0	-4.62558	3.3169	49.3756	2.11e-12	3.45e-08
comp29178_c0	-3.9872	4.77583	49.3314	2.16e-12	3.53e-08
comp32510_c0	-3.02102	7.02379	49.155	2.37e-12	3.86e-08
comp23988_c0	9.06119	4.14314	49.0858	2.45e-12	4e-08
comp30169_c0	6.24131	5.15176	49.0598	2.48e-12	4.05e-08
comp513_c0	-8.55274	2.45735	49.0563	2.49e-12	4.06e-08
comp29711_c0	2.89394	7.2496	48.977	2.59e-12	4.22e-08
comp19410_c0	-6.53583	2.63558	48.8453	2.77e-12	4.52e-08
comp23506_c0	-8.20389	2.0649	48.781	2.86e-12	4.67e-08
comp15356_c0	-5.03172	2.44155	48.7513	2.91e-12	4.74e-08
comp31080_c0	-3.80296	4.68467	48.5966	3.14e-12	5.13e-08
comp21889_c0	-9.99264	1.21943	48.5089	3.29e-12	5.36e-08
comp15284_c0	3.48864	6.85177	48.5057	3.29e-12	5.37e-08
comp184817_c0	-7.44403	4.41729	48.4972	3.31e-12	5.39e-08
comp33215_c0	-4.10533	5.45172	48.4871	3.32e-12	5.42e-08
comp31952_c1	3.10198	6.09247	48.4667	3.36e-12	5.48e-08
comp29549_c0	-5.3737	3.77796	48.4534	3.38e-12	5.52e-08
comp22681_c0	-5.53896	4.68948	48.3877	3.5e-12	5.7e-08
comp25823_c0	-4.24999	3.56749	48.3347	3.59e-12	5.86e-08
comp33443_c0	-3.28383	5.69836	48.3343	3.59e-12	5.86e-08
comp25207_c0	-5.98141	2.70435	48.2712	3.71e-12	6.05e-08
comp25538_c0	3.16211	11.9401	48.2357	3.78e-12	6.16e-08
comp24200_c0	-4.98121	2.7817	48.1402	3.97e-12	6.47e-08
comp121736_c0	5.93199	0.422276	48.0967	4.06e-12	6.62e-08
comp23219_c0	-5.27392	2.48922	48.0738	4.1e-12	6.69e-08
comp30110_c0	-4.01105	3.50693	48.0048	4.25e-12	6.93e-08
comp62373_c0	-4.61456	3.19702	47.9197	4.44e-12	7.24e-08
comp33744_c0	-3.37731	6.76711	47.8615	4.57e-12	7.46e-08
comp29528_c0	-4.48742	5.13682	47.8199	4.67e-12	7.62e-08
comp16495_c0	5.72536	5.88993	47.6023	5.22e-12	8.51e-08
comp33639_c0	-4.50308	8.18051	47.582	5.28e-12	8.6e-08
comp28289_c0	-3.93737	3.96633	47.5403	5.39e-12	8.79e-08
comp22531_c0	-6.46695	2.57934	47.4402	5.67e-12	9.25e-08
comp33074_c0	-3.08138	8.57359	47.4014	5.78e-12	9.43e-08
comp22769_c0	-6.16217	4.07159	47.2169	6.36e-12	1.04e-07
comp23930_c0	-4.772	3.46484	47.0591	6.89e-12	1.12e-07
comp7398_c0	-4.43397	3.00025	47.0425	6.95e-12	1.13e-07
comp24884_c0	-4.86288	3.65812	47.0267	7e-12	1.14e-07
comp33007_c0	-2.94877	8.93695	47.0263	7e-12	1.14e-07
comp18808_c0	-5.68967	2.71632	46.97	7.21e-12	1.18e-07
comp26191_c0	-4.35466	3.73058	46.8784	7.55e-12	1.23e-07
comp19760_c0	-6.71757	1.96018	46.8114	7.82e-12	1.27e-07
comp29506_c0	-3.79462	5.33534	46.732	8.14e-12	1.33e-07
comp31635_c0	3.33371	9.5547	46.6766	8.37e-12	1.37e-07
comp31963_c0	-3.99224	4.17327	46.6083	8.67e-12	1.41e-07
comp25711_c0	-4.5284	4.51008	46.5559	8.9e-12	1.45e-07
comp30460_c1	5.28162	0.949312	46.4973	9.17e-12	1.5e-07
comp29425_c0	-4.74552	3.73619	46.4784	9.26e-12	1.51e-07
comp30814_c0	-4.75493	3.90287	46.4673	9.32e-12	1.52e-07
comp24434_c0	3.55007	2.87194	46.4286	9.5e-12	1.55e-07
comp31533_c0	-5.11415	5.68893	46.3825	9.73e-12	1.59e-07
comp31928_c0	3.20826	4.33288	46.3223	1e-11	1.64e-07
comp29744_c0	6.44233	0.256934	46.2221	1.06e-11	1.72e-07
comp15832_c0	-6.13066	3.26422	46.2047	1.07e-11	1.74e-07
comp32282_c0	-4.9282	5.342	46.1356	1.1e-11	1.8e-07
comp29694_c0	-7.57507	2.86726	46.0555	1.15e-11	1.87e-07
comp31563_c0	2.54688	5.62166	45.8775	1.26e-11	2.05e-07
comp21626_c0	3.71064	10.7314	45.8367	1.29e-11	2.1e-07
comp10352_c0	-5.23408	4.09697	45.8264	1.29e-11	2.11e-07
comp24655_c0	-4.89992	4.14187	45.7683	1.33e-11	2.17e-07
comp27075_c0	-8.7428	1.73216	45.7633	1.33e-11	2.18e-07
comp28440_c0	-3.02574	6.85549	45.7596	1.34e-11	2.18e-07
comp28807_c0	-5.78535	4.22927	45.7543	1.34e-11	2.19e-07
comp30291_c0	-4.56696	6.49116	45.7337	1.35e-11	2.21e-07
comp370264_c0	-8.0087	1.87061	45.7247	1.36e-11	2.22e-07
comp32828_c0	-3.88208	6.47593	45.6055	1.45e-11	2.36e-07
comp33194_c0	-3.56682	6.57576	45.5642	1.48e-11	2.41e-07
comp321560_c0	-6.66984	2.16999	45.501	1.53e-11	2.49e-07
comp33403_c0	-3.13996	7.67595	45.4236	1.59e-11	2.59e-07
comp25354_c0	7.95486	1.50896	45.3815	1.62e-11	2.64e-07
comp30648_c0	3.48082	4.68129	45.3496	1.65e-11	2.69e-07
comp26638_c0	-6.13731	6.18217	45.3396	1.66e-11	2.7e-07
comp29005_c0	-3.91712	4.25007	45.3101	1.68e-11	2.74e-07
comp29763_c0	2.39768	8.73977	45.2125	1.77e-11	2.88e-07
comp28959_c0	4.07255	1.20666	45.2094	1.77e-11	2.89e-07
comp22794_c1	-6.17371	3.4991	45.1927	1.79e-11	2.91e-07
comp32363_c0	3.04617	11.5239	45.189	1.79e-11	2.92e-07
comp33600_c0	-5.17783	4.49587	45.0543	1.92e-11	3.13e-07
comp31868_c0	3.88638	4.20553	45.0234	1.95e-11	3.18e-07
comp1234_c0	5.26839	1.79289	44.9656	2.01e-11	3.27e-07
comp28128_c0	-10.4145	2.30481	44.9546	2.02e-11	3.29e-07
comp1592_c0	-8.17781	1.66707	44.9198	2.05e-11	3.35e-07
comp31874_c0	-3.55944	5.35891	44.8283	2.15e-11	3.51e-07
comp27581_c0	-2.90244	9.82732	44.7294	2.26e-11	3.69e-07
comp10714_c0	-3.68376	3.64077	44.6797	2.32e-11	3.78e-07
comp17803_c0	-7.35343	1.92849	44.6575	2.35e-11	3.83e-07
comp28990_c0	4.47365	2.04009	44.6464	2.36e-11	3.85e-07
comp33355_c0	-3.80565	6.53859	44.6351	2.37e-11	3.87e-07
comp33771_c0	2.99629	11.1164	44.539	2.49e-11	4.07e-07
comp15800_c0	3.29297	6.57393	44.5	2.54e-11	4.15e-07
comp31901_c0	-4.06585	5.15607	44.4078	2.67e-11	4.35e-07
comp32524_c0	-3.35935	8.99963	44.407	2.67e-11	4.35e-07
comp29470_c0	-2.54235	5.86726	44.3801	2.7e-11	4.41e-07
comp32295_c0	-3.63331	5.68044	44.3102	2.8e-11	4.57e-07
comp30615_c0	-3.53786	9.04632	44.306	2.81e-11	4.58e-07
comp33227_c2	-5.76378	5.75912	44.297	2.82e-11	4.6e-07
comp6123_c0	-3.86304	2.88405	44.1647	3.02e-11	4.92e-07
comp25758_c0	4.93017	2.81749	44.1625	3.02e-11	4.93e-07
comp33270_c0	2.43119	5.83709	44.0891	3.14e-11	5.12e-07
comp448418_c0	7.01495	2.1022	44.012	3.26e-11	5.32e-07
comp9122_c0	5.59126	5.02014	43.9747	3.33e-11	5.43e-07
comp31888_c0	-3.27176	8.16282	43.9419	3.38e-11	5.52e-07
comp21557_c0	4.73445	11.3719	43.9139	3.43e-11	5.6e-07
comp33043_c0	3.30454	6.10382	43.8876	3.48e-11	5.67e-07
comp31241_c0	-3.25905	6.76265	43.8591	3.53e-11	5.76e-07
comp31827_c0	2.47477	5.42914	43.8488	3.55e-11	5.79e-07
comp29163_c0	-4.30114	3.38456	43.7308	3.77e-11	6.15e-07
comp122407_c0	-6.08909	4.03791	43.7103	3.81e-11	6.21e-07
comp41045_c0	4.39159	1.93671	43.7038	3.82e-11	6.23e-07
comp28418_c0	-3.05305	4.78226	43.6977	3.83e-11	6.25e-07
comp26446_c0	-4.23848	3.16744	43.5806	4.07e-11	6.64e-07
comp30594_c0	-3.92186	4.51738	43.5713	4.09e-11	6.67e-07
comp29752_c0	-3.71994	4.86587	43.5473	4.14e-11	6.75e-07
comp28802_c0	-5.15961	3.17213	43.4495	4.35e-11	7.1e-07
comp29086_c0	3.39359	10.9689	43.4062	4.45e-11	7.25e-07
comp29712_c0	-3.50784	4.96087	43.3871	4.49e-11	7.32e-07
comp29223_c0	-3.57067	4.96937	43.3271	4.63e-11	7.55e-07
comp41494_c0	-3.90798	3.41417	43.2361	4.85e-11	7.91e-07
comp5482_c0	-5.36132	2.31875	43.189	4.97e-11	8.11e-07
comp30959_c0	4.20753	2.27369	43.1092	5.18e-11	8.44e-07
comp29096_c0	2.75112	7.29378	43.0027	5.47e-11	8.92e-07
comp23395_c0	-4.89568	2.91983	42.9876	5.51e-11	8.98e-07
comp86696_c0	5.93533	0.512067	42.9747	5.55e-11	9.04e-07
comp28226_c0	-4.245	6.59117	42.9538	5.6e-11	9.14e-07
comp30413_c0	-8.34373	1.03283	42.8882	5.8e-11	9.45e-07
comp17728_c0	-8.32842	1.38802	42.8752	5.83e-11	9.52e-07
comp33439_c0	-2.63899	6.7957	42.8728	5.84e-11	9.53e-07
comp16890_c0	4.5044	6.66616	42.8312	5.97e-11	9.73e-07
comp28907_c0	-3.50103	7.1112	42.8224	5.99e-11	9.78e-07
comp33677_c0	-3.42114	7.41186	42.818	6.01e-11	9.8e-07
comp27238_c0	-7.60438	1.94661	42.7849	6.11e-11	9.96e-07
comp23715_c0	-6.22047	2.5262	42.7417	6.25e-11	1.02e-06
comp153325_c0	-8.62352	1.53182	42.6374	6.59e-11	1.07e-06
comp33769_c0	2.58773	9.97268	42.6007	6.71e-11	1.09e-06
comp27260_c0	-8.94817	2.34079	42.5474	6.9e-11	1.13e-06
comp17421_c0	6.03531	0.824269	42.5237	6.98e-11	1.14e-06
comp30885_c0	-4.17855	7.05435	42.5189	7e-11	1.14e-06
comp25768_c0	-3.86712	4.23788	42.4666	7.19e-11	1.17e-06
comp28533_c0	3.06693	6.66439	42.413	7.39e-11	1.21e-06
comp33198_c0	-4.27644	5.92762	42.3782	7.52e-11	1.23e-06
comp24694_c0	-4.97032	4.60386	42.3729	7.54e-11	1.23e-06
comp26420_c0	-5.00789	3.16782	42.3642	7.58e-11	1.24e-06
comp33203_c0	-2.70342	8.2535	42.3562	7.61e-11	1.24e-06
comp33772_c1	-2.79552	9.60022	42.356	7.61e-11	1.24e-06
comp25918_c0	-3.89935	3.32259	42.2824	7.9e-11	1.29e-06
comp3168_c0	-7.95486	1.71384	42.2731	7.94e-11	1.29e-06
comp24787_c0	-8.1223	1.98327	42.2349	8.09e-11	1.32e-06
comp12098_c0	-5.85234	2.11611	42.0845	8.74e-11	1.43e-06
comp28213_c0	-3.70992	3.01625	42.0674	8.82e-11	1.44e-06
comp31810_c0	3.34254	8.7309	42.0481	8.91e-11	1.45e-06
comp300663_c0	-7.65505	1.47258	42.045	8.92e-11	1.45e-06
comp28809_c0	-4.27983	5.94708	41.9975	9.14e-11	1.49e-06
comp13627_c0	-3.73872	2.76438	41.9761	9.24e-11	1.51e-06
comp31940_c0	-5.3802	7.96462	41.9446	9.39e-11	1.53e-06
comp25679_c0	3.13648	2.98216	41.8574	9.82e-11	1.6e-06
comp30415_c0	3.65503	2.21379	41.825	9.98e-11	1.63e-06
comp14666_c0	4.88052	2.66972	41.8174	1e-10	1.63e-06
comp28572_c0	2.0757	7.60106	41.7641	1.03e-10	1.68e-06
comp26510_c0	-4.6173	4.45519	41.6871	1.07e-10	1.75e-06
comp21947_c0	-4.86877	2.31273	41.6792	1.08e-10	1.75e-06
comp33200_c0	-2.39937	6.43068	41.6269	1.1e-10	1.8e-06
comp23327_c0	4.84742	2.86967	41.4272	1.22e-10	2e-06
comp27965_c0	-3.34331	4.90675	41.4051	1.24e-10	2.02e-06
comp17305_c0	-3.63919	3.8784	41.3605	1.27e-10	2.06e-06
comp29746_c0	-3.13488	5.27553	41.2236	1.36e-10	2.21e-06
comp31498_c0	-3.32042	4.91807	41.1767	1.39e-10	2.27e-06
comp30247_c0	3.39047	9.07311	41.1135	1.44e-10	2.34e-06
comp27867_c0	-7.07631	2.04179	41.1065	1.44e-10	2.35e-06
comp18440_c0	3.71286	2.21512	41.0275	1.5e-10	2.45e-06
comp25725_c0	-5.9886	2.21863	40.9987	1.52e-10	2.48e-06
comp26935_c0	3.01517	5.47722	40.8387	1.65e-10	2.7e-06
comp18486_c0	6.07289	0.726007	40.834	1.66e-10	2.7e-06
comp21739_c0	-4.63878	3.13788	40.82	1.67e-10	2.72e-06
comp27256_c0	-7.33467	2.80296	40.7047	1.77e-10	2.89e-06
comp24484_c0	-4.76906	2.85512	40.6955	1.78e-10	2.9e-06
comp22344_c0	-5.33624	2.04628	40.6931	1.78e-10	2.9e-06
comp32236_c0	-3.75047	4.57911	40.526	1.94e-10	3.16e-06
comp17612_c0	-10.0902	1.04423	40.5214	1.94e-10	3.17e-06
comp28081_c0	-4.25546	5.77067	40.4947	1.97e-10	3.22e-06
comp22888_c0	-7.95546	1.93587	40.4805	1.99e-10	3.24e-06
comp29032_c0	-3.54635	3.70609	40.4174	2.05e-10	3.35e-06
comp24808_c0	4.08761	3.49514	40.389	2.08e-10	3.39e-06
comp28544_c0	-8.73796	2.55966	40.3352	2.14e-10	3.49e-06
comp26794_c0	-4.79775	1.68049	40.2571	2.23e-10	3.63e-06
comp25632_c0	-2.55949	11.3704	40.252	2.23e-10	3.64e-06
comp22815_c0	3.53545	2.67171	40.2482	2.24e-10	3.65e-06
comp21325_c0	-4.46904	4.44518	40.2468	2.24e-10	3.65e-06
comp28587_c0	3.49843	7.0989	40.2126	2.28e-10	3.71e-06
comp292154_c0	-9.08907	0.596845	40.2053	2.29e-10	3.73e-06
comp22205_c0	-5.52863	2.40595	40.1818	2.31e-10	3.77e-06
comp15424_c0	-6.4516	2.54226	40.1812	2.31e-10	3.78e-06
comp32877_c2	-4.76458	5.49513	40.1789	2.32e-10	3.78e-06
comp9158_c0	4.34005	9.31363	40.0965	2.42e-10	3.94e-06
comp168885_c0	-6.37137	1.86491	40.0923	2.42e-10	3.95e-06
comp27951_c1	-2.70024	5.64545	40.0214	2.51e-10	4.1e-06
comp31820_c0	3.45889	4.35615	40.0173	2.52e-10	4.11e-06
comp33653_c0	-3.46421	9.13656	39.9607	2.59e-10	4.23e-06
comp17929_c0	6.5298	0.581785	39.8041	2.81e-10	4.58e-06
comp30253_c0	2.60513	7.86925	39.7678	2.86e-10	4.66e-06
comp25374_c0	5.15654	0.248044	39.7154	2.94e-10	4.79e-06
comp23822_c0	4.34526	9.11976	39.7134	2.94e-10	4.8e-06
comp32882_c0	-3.10864	5.74378	39.5615	3.18e-10	5.18e-06
comp32249_c0	-2.40354	6.14439	39.5421	3.21e-10	5.24e-06
comp16559_c0	-6.55977	1.74488	39.5351	3.22e-10	5.25e-06
comp19816_c0	2.98874	7.00907	39.533	3.23e-10	5.26e-06
comp25789_c0	-4.69931	2.85137	39.5308	3.23e-10	5.27e-06
comp27365_c0	3.12293	8.71799	39.4573	3.35e-10	5.47e-06
comp31105_c0	-3.34549	5.52467	39.3671	3.51e-10	5.73e-06
comp24894_c0	-4.56723	3.87927	39.3436	3.55e-10	5.8e-06
comp29172_c0	-3.1701	3.6775	39.3421	3.56e-10	5.8e-06
comp29904_c0	-3.28854	4.45974	39.3291	3.58e-10	5.84e-06
comp33421_c0	-3.58173	5.04849	39.3246	3.59e-10	5.85e-06
comp24426_c0	-5.3429	2.86846	39.3135	3.61e-10	5.89e-06
comp33627_c1	-4.70389	5.28883	39.2881	3.66e-10	5.96e-06
comp27383_c0	5.13979	1.47109	39.2529	3.72e-10	6.07e-06
comp16361_c0	-8.59249	1.62172	39.2384	3.75e-10	6.12e-06
comp33137_c0	-4.13541	5.97692	39.2092	3.81e-10	6.21e-06
comp19538_c0	3.68937	3.3474	39.1701	3.88e-10	6.34e-06
comp2317_c0	-4.5791	3.2657	39.1556	3.91e-10	6.38e-06
comp24263_c0	-8.65014	4.03346	39.0934	4.04e-10	6.59e-06
comp20456_c0	2.33948	8.56051	39.0303	4.17e-10	6.81e-06
comp18922_c0	-5.51929	3.13259	38.9533	4.34e-10	7.08e-06
comp20886_c0	2.95802	9.17775	38.9338	4.38e-10	7.15e-06
comp25720_c0	-6.71133	1.96101	38.9259	4.4e-10	7.18e-06
comp24954_c0	3.52981	5.03039	38.8741	4.52e-10	7.37e-06
comp32292_c1	-3.82495	5.55007	38.8504	4.58e-10	7.46e-06
comp10041_c0	4.45507	2.63436	38.7894	4.72e-10	7.7e-06
comp26729_c0	-4.72066	5.57925	38.6826	4.99e-10	8.13e-06
comp190370_c0	-6.22161	1.43934	38.6662	5.03e-10	8.2e-06
comp24877_c0	3.65669	9.06604	38.5791	5.26e-10	8.58e-06
comp32678_c0	3.14826	4.54291	38.5536	5.33e-10	8.69e-06
comp30633_c0	-3.68182	9.89993	38.5082	5.45e-10	8.89e-06
comp31651_c0	3.54826	9.95617	38.2692	6.16e-10	1.01e-05
comp19534_c0	4.30373	1.97742	38.2471	6.23e-10	1.02e-05
comp33598_c0	-3.92355	7.20606	38.1822	6.44e-10	1.05e-05
comp33427_c1	-3.84098	4.84945	38.0804	6.79e-10	1.11e-05
comp27007_c0	-4.72672	3.59231	38.0413	6.93e-10	1.13e-05
comp33373_c1	-3.13793	6.51131	38.0347	6.95e-10	1.13e-05
comp27572_c1	-3.07826	10.2134	37.9875	7.12e-10	1.16e-05
comp32603_c1	3.45529	11.2093	37.9377	7.3e-10	1.19e-05
comp22943_c0	-9.35627	1.10683	37.8569	7.61e-10	1.24e-05
comp1126_c0	-8.38236	1.53373	37.8384	7.69e-10	1.25e-05
comp26466_c0	-4.9558	3.48573	37.8052	7.82e-10	1.27e-05
comp28110_c0	-4.19139	2.66136	37.8028	7.83e-10	1.28e-05
comp28327_c0	2.36891	6.76275	37.773	7.95e-10	1.3e-05
comp33357_c1	-2.9855	6.06948	37.6602	8.42e-10	1.37e-05
comp25982_c0	3.06954	7.94635	37.6303	8.55e-10	1.39e-05
comp30888_c0	-2.83185	4.48392	37.6209	8.59e-10	1.4e-05
comp26941_c0	-4.04318	2.68799	37.6115	8.63e-10	1.41e-05
comp33161_c0	-2.91486	4.32184	37.5865	8.74e-10	1.43e-05
comp27642_c0	3.77511	2.36603	37.4779	9.25e-10	1.51e-05
comp33743_c0	-2.36315	6.76622	37.4736	9.27e-10	1.51e-05
comp30819_c0	-4.53611	5.46522	37.4717	9.27e-10	1.51e-05
comp16228_c0	-6.69275	3.03508	37.3821	9.71e-10	1.58e-05
comp32607_c0	-4.40197	4.84582	37.338	9.93e-10	1.62e-05
comp30522_c0	-4.86504	3.61511	37.2781	1.02e-09	1.67e-05
comp14606_c0	-9.33382	0.549672	37.2716	1.03e-09	1.68e-05
comp17188_c0	4.71461	1.01121	37.1933	1.07e-09	1.74e-05
comp19165_c0	-4.65301	1.82148	37.16	1.09e-09	1.77e-05
comp32749_c0	-3.73005	6.46481	37.1569	1.09e-09	1.78e-05
comp28022_c0	-3.16918	4.37263	37.0801	1.13e-09	1.85e-05
comp30846_c0	3.15545	11.1958	37.079	1.13e-09	1.85e-05
comp23168_c0	-4.22317	3.97505	37.0475	1.15e-09	1.88e-05
comp31351_c0	-3.34322	4.71939	37.0176	1.17e-09	1.91e-05
comp24649_c0	-6.6783	2.69032	37.0143	1.17e-09	1.91e-05
comp22889_c0	-5.3084	2.84169	37.0019	1.18e-09	1.92e-05
comp56639_c0	-7.61274	1.26404	36.986	1.19e-09	1.94e-05
comp31912_c0	2.71704	14.3452	36.9585	1.21e-09	1.97e-05
comp28933_c0	3.01816	11.6952	36.9473	1.21e-09	1.98e-05
comp23162_c0	-2.88305	5.98624	36.9388	1.22e-09	1.99e-05
comp33686_c1	2.96994	11.5936	36.9004	1.24e-09	2.03e-05
comp31702_c0	4.27879	1.97874	36.8958	1.25e-09	2.03e-05
comp23739_c0	3.80918	3.07197	36.8539	1.27e-09	2.08e-05
comp11814_c0	-9.01889	0.656239	36.8066	1.3e-09	2.13e-05
comp33574_c1	-3.53657	5.57666	36.8015	1.31e-09	2.13e-05
comp31591_c0	-3.39674	5.38036	36.7988	1.31e-09	2.14e-05
comp28392_c0	6.68623	2.16622	36.7837	1.32e-09	2.15e-05
comp33686_c0	2.97289	6.44548	36.7723	1.33e-09	2.17e-05
comp26631_c0	-5.17151	2.32376	36.7689	1.33e-09	2.17e-05
comp31375_c0	2.89156	3.64841	36.7229	1.36e-09	2.22e-05
comp23465_c0	-3.70948	2.41405	36.7134	1.37e-09	2.23e-05
comp21375_c0	-5.19862	2.52799	36.6854	1.39e-09	2.26e-05
comp32411_c0	3.01393	4.61464	36.6815	1.39e-09	2.27e-05
comp28614_c0	2.73499	3.63083	36.5886	1.46e-09	2.38e-05
comp28493_c0	-4.49351	3.21263	36.5513	1.49e-09	2.43e-05
comp20311_c0	-5.38933	1.35767	36.545	1.49e-09	2.43e-05
comp24029_c0	4.66232	0.691357	36.5417	1.49e-09	2.44e-05
comp26266_c0	-4.04322	2.51968	36.5161	1.51e-09	2.47e-05
comp32901_c0	-2.35365	6.42782	36.5025	1.52e-09	2.49e-05
comp246845_c0	-9.3399	0.765104	36.4822	1.54e-09	2.51e-05
comp28657_c0	-7.08022	3.06166	36.4283	1.58e-09	2.58e-05
comp17141_c0	-4.67561	2.57372	36.4023	1.61e-09	2.62e-05
comp16759_c0	-8.12845	1.26109	36.401	1.61e-09	2.62e-05
comp23238_c0	6.26075	-0.0464407	36.3583	1.64e-09	2.68e-05
comp29891_c0	-4.77527	5.3023	36.3571	1.64e-09	2.68e-05
comp24366_c0	-5.35007	2.33125	36.3427	1.65e-09	2.7e-05
comp30652_c0	-4.20822	3.74911	36.3173	1.68e-09	2.73e-05
comp31941_c0	-3.08956	5.05902	36.2524	1.73e-09	2.83e-05
comp24598_c0	-6.44785	2.22778	36.096	1.88e-09	3.06e-05
comp31624_c0	-2.56715	4.9915	36.0169	1.96e-09	3.19e-05
comp22411_c0	-3.45069	3.44155	36.0126	1.96e-09	3.2e-05
comp24030_c0	5.08704	4.80702	36.0103	1.96e-09	3.2e-05
comp31851_c0	-3.87139	4.24341	35.9928	1.98e-09	3.23e-05
comp28598_c0	2.61117	9.27318	35.9496	2.02e-09	3.3e-05
comp19833_c0	2.22717	6.60578	35.9187	2.06e-09	3.36e-05
comp1360_c0	-8.38032	1.37177	35.9073	2.07e-09	3.37e-05
comp28249_c0	-6.15054	3.53756	35.883	2.1e-09	3.42e-05
comp24607_c0	-5.18343	2.79874	35.851	2.13e-09	3.47e-05
comp32770_c0	-2.64052	6.12071	35.769	2.22e-09	3.62e-05
comp18388_c0	-5.64226	2.03545	35.7097	2.29e-09	3.74e-05
comp33429_c0	-5.02709	6.28897	35.6944	2.31e-09	3.76e-05
comp27901_c0	4.0807	6.07113	35.6894	2.31e-09	3.77e-05
comp32703_c0	2.91179	3.5957	35.6254	2.39e-09	3.9e-05
comp30113_c0	-3.48302	7.4874	35.5844	2.44e-09	3.98e-05
comp32270_c0	-3.97344	4.17622	35.5415	2.5e-09	4.07e-05
comp29526_c0	2.20378	5.87322	35.5332	2.51e-09	4.09e-05
comp32808_c1	3.2329	3.54933	35.5291	2.51e-09	4.1e-05
comp29482_c0	2.18318	9.08805	35.5254	2.52e-09	4.11e-05
comp32035_c0	3.31266	7.90373	35.4877	2.57e-09	4.19e-05
comp18944_c0	5.04839	0.974319	35.4711	2.59e-09	4.22e-05
comp28583_c0	-2.20733	5.06665	35.4674	2.59e-09	4.23e-05
comp10890_c0	-5.50696	1.39796	35.4592	2.6e-09	4.25e-05
comp19009_c0	4.88739	0.273108	35.4428	2.63e-09	4.28e-05
comp27330_c0	-4.05455	3.04367	35.435	2.64e-09	4.3e-05
comp280394_c0	-5.63022	1.68097	35.4122	2.67e-09	4.35e-05
comp26262_c0	-5.649	2.60829	35.4061	2.68e-09	4.37e-05
comp30301_c0	3.5715	5.72077	35.3714	2.72e-09	4.44e-05
comp31362_c0	5.08457	6.34953	35.3446	2.76e-09	4.51e-05
comp30079_c1	3.71994	5.31969	35.3429	2.76e-09	4.51e-05
comp90685_c0	-9.42283	-0.247648	35.3336	2.78e-09	4.53e-05
comp24399_c0	-4.39966	2.92909	35.3096	2.81e-09	4.59e-05
comp33231_c0	-3.49518	6.53792	35.2747	2.86e-09	4.67e-05
comp24542_c0	-3.87688	3.92601	35.2435	2.91e-09	4.75e-05
comp9711_c0	4.77788	0.192338	35.2053	2.97e-09	4.84e-05
comp9171_c0	-2.61471	5.94405	35.1879	2.99e-09	4.88e-05
comp30209_c0	2.48951	5.42365	35.1791	3.01e-09	4.9e-05
comp23032_c0	3.63869	2.11254	35.1782	3.01e-09	4.91e-05
comp31590_c0	-6.07569	3.18835	35.1433	3.06e-09	5e-05
comp31058_c0	3.28121	7.72795	35.1143	3.11e-09	5.07e-05
comp26258_c0	4.54402	0.864761	35.0568	3.2e-09	5.22e-05
comp5131_c0	-6.0264	1.64883	35.0565	3.2e-09	5.22e-05
comp24794_c0	2.85632	3.87297	35.0278	3.25e-09	5.3e-05
comp6830_c0	-5.73441	1.2985	35.019	3.27e-09	5.32e-05
comp17619_c0	-7.16118	1.18447	35.0127	3.28e-09	5.34e-05
comp24781_c0	3.19502	3.91564	34.9906	3.31e-09	5.4e-05
comp33030_c0	2.47963	7.5298	34.9837	3.32e-09	5.42e-05
comp25376_c0	-4.52378	3.63318	34.9693	3.35e-09	5.46e-05
comp23293_c0	2.85328	5.54764	34.9582	3.37e-09	5.49e-05
comp43915_c0	4.09417	0.778058	34.8972	3.48e-09	5.67e-05
comp23818_c0	5.33416	4.56729	34.8959	3.48e-09	5.67e-05
comp65427_c0	-8.44345	0.354027	34.8869	3.49e-09	5.7e-05
comp30660_c0	2.91045	4.37232	34.8861	3.5e-09	5.7e-05
comp30427_c0	-3.76405	3.20221	34.8842	3.5e-09	5.71e-05
comp31228_c0	3.09643	3.19034	34.8495	3.56e-09	5.81e-05
comp6682_c0	-4.88179	1.57113	34.8489	3.56e-09	5.81e-05
comp31896_c0	2.34476	7.56569	34.7727	3.71e-09	6.04e-05
comp21597_c0	3.33481	12.5038	34.7681	3.71e-09	6.06e-05
comp425720_c0	-9.3389	-0.156327	34.7593	3.73e-09	6.08e-05
comp15239_c0	-4.70095	2.06095	34.755	3.74e-09	6.1e-05
comp25749_c0	-3.4972	3.74172	34.7482	3.75e-09	6.12e-05
comp30967_c0	2.64718	9.35577	34.733	3.78e-09	6.17e-05
comp24707_c0	3.43329	2.96876	34.726	3.8e-09	6.19e-05
comp33959_c0	2.76282	10.3154	34.7241	3.8e-09	6.2e-05
comp26038_c0	3.56298	1.43261	34.7177	3.81e-09	6.22e-05
comp24073_c0	2.76356	3.60663	34.6953	3.86e-09	6.29e-05
comp22453_c0	-5.04327	2.1665	34.6813	3.88e-09	6.33e-05
comp32973_c0	4.3613	8.60302	34.6695	3.91e-09	6.37e-05
comp231149_c0	4.32304	1.06918	34.661	3.92e-09	6.4e-05
comp22384_c0	-2.56822	4.95985	34.6487	3.95e-09	6.44e-05
comp33547_c0	-3.07986	5.77627	34.63	3.99e-09	6.5e-05
comp22829_c0	-4.72172	4.11971	34.6201	4.01e-09	6.54e-05
comp26727_c0	-6.77967	3.93404	34.6094	4.03e-09	6.57e-05
comp17967_c0	-3.48332	3.50533	34.5742	4.1e-09	6.69e-05
comp32175_c0	-4.85779	6.11587	34.5477	4.16e-09	6.78e-05
comp17829_c0	-4.97734	1.93417	34.5241	4.21e-09	6.87e-05
comp29779_c0	3.19868	7.2679	34.4788	4.31e-09	7.03e-05
comp31211_c0	2.70624	8.26362	34.4553	4.36e-09	7.11e-05
comp32411_c1	3.2076	2.85415	34.3595	4.58e-09	7.47e-05
comp25011_c0	-6.04315	4.68427	34.3367	4.64e-09	7.56e-05
comp32258_c1	2.35748	5.0143	34.3096	4.7e-09	7.67e-05
comp17692_c0	5.04687	1.56635	34.2917	4.74e-09	7.74e-05
comp17273_c0	-8.49466	1.66726	34.2696	4.8e-09	7.83e-05
comp16000_c0	-5.53856	1.4194	34.264	4.81e-09	7.85e-05
comp24021_c0	-7.55893	1.73088	34.2565	4.83e-09	7.88e-05
comp25250_c0	2.58461	5.15858	34.2503	4.85e-09	7.9e-05
comp5058_c0	10.2605	2.48867	34.2387	4.88e-09	7.95e-05
comp32220_c0	-2.95992	4.41963	34.2258	4.91e-09	8e-05
comp31580_c1	-3.17512	8.76946	34.216	4.93e-09	8.04e-05
comp18962_c0	6.36338	2.1443	34.1973	4.98e-09	8.12e-05
comp32695_c0	2.16746	5.32439	34.1915	4.99e-09	8.15e-05
comp22953_c0	-4.42388	1.43804	34.1583	5.08e-09	8.29e-05
comp275920_c0	-5.53513	1.92621	34.1116	5.2e-09	8.49e-05
comp33536_c2	-2.90021	3.62208	34.059	5.35e-09	8.72e-05
comp32264_c0	3.43688	5.71824	34.0574	5.35e-09	8.73e-05
comp23307_c0	2.23296	4.78312	34.0564	5.35e-09	8.73e-05
comp26704_c0	2.84012	6.45505	34.0431	5.39e-09	8.79e-05
comp32441_c0	2.48411	6.1259	34.0224	5.45e-09	8.89e-05
comp33381_c0	2.43929	7.86301	33.9628	5.62e-09	9.16e-05
comp25267_c0	-9.27379	2.39852	33.9394	5.69e-09	9.27e-05
comp29083_c0	3.18771	4.52473	33.9264	5.72e-09	9.33e-05
comp19836_c0	2.7988	5.65622	33.9179	5.75e-09	9.38e-05
comp22299_c0	-6.46987	2.03763	33.9046	5.79e-09	9.44e-05
comp23461_c0	-3.48341	2.79009	33.8886	5.84e-09	9.52e-05
comp22235_c0	-3.88054	4.54626	33.8387	5.99e-09	9.76e-05
comp153366_c0	-4.11889	1.98249	33.8162	6.06e-09	9.88e-05
comp1695_c0	-6.60567	0.940348	33.7896	6.14e-09	0.000100146
comp26860_c0	-5.36225	3.43953	33.7747	6.19e-09	0.000100915
comp20665_c0	4.66719	0.573792	33.723	6.35e-09	0.000103636
comp29605_c0	-3.97359	3.02738	33.7155	6.38e-09	0.000104037
comp28452_c0	-2.32402	7.31418	33.7093	6.4e-09	0.000104368
comp32315_c0	-2.31871	5.22426	33.7059	6.41e-09	0.000104549
comp28432_c0	-7.63441	1.18367	33.7035	6.42e-09	0.00010468
comp16245_c0	-2.19786	5.39974	33.6912	6.46e-09	0.000105345
comp32826_c0	2.19779	6.09053	33.6619	6.56e-09	0.000106944
comp27538_c0	5.5015	4.82769	33.6444	6.62e-09	0.000107911
comp17822_c0	-5.96326	1.53581	33.6366	6.64e-09	0.000108344
comp32431_c3	-2.58815	7.90597	33.6162	6.71e-09	0.000109484
comp18320_c0	-4.46221	2.85126	33.614	6.72e-09	0.000109609
comp30037_c0	2.64952	4.06622	33.6082	6.74e-09	0.000109937
comp22134_c0	4.11398	6.37061	33.5995	6.77e-09	0.000110426
comp22355_c0	-4.06597	2.91957	33.5379	6.99e-09	0.00011398
comp23885_c0	3.10145	1.85592	33.4211	7.42e-09	0.000121035
comp21088_c0	2.99368	2.37651	33.4201	7.43e-09	0.000121098
comp23422_c0	4.09363	3.98096	33.4145	7.45e-09	0.00012145
comp79289_c0	-3.44199	3.04575	33.3534	7.68e-09	0.000125323
comp35572_c0	4.49799	1.90489	33.3308	7.77e-09	0.000126789
comp19406_c0	-7.27569	1.23299	33.3198	7.82e-09	0.000127506
comp27905_c0	-5.05406	3.70851	33.295	7.92e-09	0.000129143
comp26496_c0	-3.51981	4.90508	33.2538	8.09e-09	0.000131909
comp221551_c0	-8.17289	0.591798	33.2479	8.11e-09	0.000132313
comp178334_c0	-6.6755	0.472072	33.2347	8.17e-09	0.000133214
comp23604_c0	-3.1474	3.05251	33.2172	8.24e-09	0.000134413
comp33534_c1	3.17001	3.99399	33.2158	8.25e-09	0.000134514
comp27272_c0	3.64988	1.28391	33.1634	8.47e-09	0.000138184
comp25526_c0	3.0787	11.5278	33.1427	8.56e-09	0.000139666
comp24035_c0	3.8448	9.74836	33.1369	8.59e-09	0.000140084
comp32591_c0	-2.38384	5.3165	33.1334	8.6e-09	0.000140337
comp27267_c0	-5.09978	4.15224	33.1305	8.62e-09	0.000140542
comp29298_c0	4.11818	2.33038	33.0892	8.8e-09	0.000143561
comp26206_c0	4.00602	2.14939	33.0045	9.19e-09	0.000149952
comp205025_c0	-7.16554	1.09323	32.9995	9.22e-09	0.000150341
comp33318_c1	2.02647	7.17357	32.9334	9.54e-09	0.000155536
comp31673_c2	6.25766	6.80114	32.8915	9.74e-09	0.000158929
comp28282_c0	3.20186	4.05977	32.8553	9.93e-09	0.000161918
comp22276_c0	4.06776	11.2961	32.8065	1.02e-08	0.000166036
comp20585_c0	6.71185	-0.406149	32.7947	1.02e-08	0.000167043
comp31480_c0	2.7396	2.21726	32.792	1.03e-08	0.000167278
comp27237_c0	-3.57659	4.43538	32.7839	1.03e-08	0.000167975
comp24526_c0	-3.92205	4.66421	32.7784	1.03e-08	0.00016845
comp32008_c0	-2.09436	5.34032	32.7697	1.04e-08	0.000169205
comp28799_c0	5.55817	2.16643	32.7479	1.05e-08	0.00017111
comp33573_c0	-2.4693	4.10907	32.7312	1.06e-08	0.000172594
comp33121_c0	2.39034	6.79259	32.6593	1.1e-08	0.000179094
comp13454_c0	-5.64302	0.890645	32.6058	1.13e-08	0.000184089
comp32515_c0	-2.87095	7.47993	32.5524	1.16e-08	0.00018922
comp33566_c0	2.96251	6.04516	32.5289	1.17e-08	0.000191526
comp17911_c0	-5.67301	2.33737	32.4556	1.22e-08	0.000198884
comp22066_c0	-5.75346	1.10587	32.4536	1.22e-08	0.00019909
comp25100_c0	2.19323	7.40557	32.4507	1.22e-08	0.000199388
comp24443_c0	-6.13715	0.739121	32.4177	1.24e-08	0.000202797
comp9836_c0	5.01659	12.3336	32.4013	1.25e-08	0.000204518
comp13221_c0	-4.84985	1.87703	32.3933	1.26e-08	0.000205362
comp30942_c0	3.62259	6.68839	32.3468	1.29e-08	0.000210332
comp33371_c0	-2.63931	6.5785	32.3374	1.3e-08	0.000211361
comp171931_c0	-7.53628	0.877331	32.2886	1.33e-08	0.000216727
comp32850_c0	-2.46338	5.65707	32.2884	1.33e-08	0.000216751
comp227_c0	-6.44527	1.2185	32.2633	1.35e-08	0.000219575
comp28900_c0	-3.47873	3.52578	32.2103	1.38e-08	0.000225646
comp19960_c0	-5.68593	1.28515	32.2068	1.39e-08	0.000226048
comp25962_c0	-5.36551	2.17959	32.186	1.4e-08	0.000228488
comp23191_c0	-4.84791	2.48918	32.1622	1.42e-08	0.000231305
comp102718_c0	-6.3271	1.60798	32.1607	1.42e-08	0.000231484
comp27739_c0	-3.88595	3.06249	32.1225	1.45e-08	0.000236075
comp1841_c0	-7.34444	0.693381	32.1063	1.46e-08	0.000238051
comp22043_c0	5.62757	0.20949	32.0946	1.47e-08	0.000239487
comp27325_c0	2.56697	6.6286	32.0302	1.52e-08	0.000247561
comp19084_c0	-5.46958	1.15524	32.0271	1.52e-08	0.000247955
comp32807_c0	2.91165	4.54206	32.0252	1.52e-08	0.0002482
comp27743_c0	-2.39754	6.29	31.9458	1.59e-08	0.000258557
comp28805_c0	-3.19402	2.65887	31.9416	1.59e-08	0.00025912
comp25788_c0	2.93902	2.58307	31.9187	1.61e-08	0.000262183
comp25396_c0	-3.71455	2.51207	31.8982	1.62e-08	0.000264962
comp20289_c0	3.53659	1.98808	31.8559	1.66e-08	0.000270805
comp15524_c0	2.5125	4.88295	31.8497	1.67e-08	0.000271671
comp28293_c0	2.2612	7.34223	31.832	1.68e-08	0.000274162
comp33822_c0	2.62605	12.5841	31.8196	1.69e-08	0.00027591
comp31778_c0	-3.41431	4.94667	31.8156	1.7e-08	0.000276484
comp33518_c0	-2.81152	6.19337	31.8058	1.7e-08	0.000277879
comp30122_c0	2.63156	6.21072	31.7807	1.73e-08	0.000281487
comp28681_c0	-4.6852	2.87748	31.7424	1.76e-08	0.000287094
comp24071_c0	6.47139	-0.461787	31.7214	1.78e-08	0.000290221
comp28241_c0	-4.4368	2.76834	31.7162	1.78e-08	0.000290992
comp20876_c0	-6.29262	1.51841	31.6598	1.84e-08	0.000299579
comp9082_c0	3.40577	9.75799	31.6371	1.86e-08	0.000303094
comp31920_c0	-4.5588	5.19433	31.6367	1.86e-08	0.000303153
comp31771_c0	2.33253	6.35869	31.6196	1.88e-08	0.000305834
comp33235_c0	-2.62405	5.70127	31.6046	1.89e-08	0.000308211
comp7605_c0	-4.5654	2.29651	31.6035	1.89e-08	0.000308385
comp9104_c0	3.71861	12.2807	31.5907	1.9e-08	0.000310426
comp27484_c0	-7.5045	4.61991	31.5885	1.91e-08	0.000310782
comp21713_c0	-4.72144	2.09957	31.5728	1.92e-08	0.000313294
comp22278_c0	-7.25357	0.808162	31.5616	1.93e-08	0.000315103
comp27579_c0	-4.14101	2.70111	31.5398	1.95e-08	0.000318667
comp17535_c0	-3.93338	3.33782	31.5387	1.96e-08	0.000318847
comp29410_c0	-3.85806	3.2383	31.5248	1.97e-08	0.000321133
comp28979_c0	3.09015	4.21075	31.5025	1.99e-08	0.000324847
comp162763_c0	-7.10874	1.39624	31.4878	2.01e-08	0.00032731
comp3192_c0	4.01774	0.464851	31.4244	2.07e-08	0.00033818
comp31862_c0	2.85511	7.05315	31.3994	2.1e-08	0.000342564
comp33170_c0	-4.68687	3.49105	31.3571	2.15e-08	0.000350117
comp25412_c0	-4.25156	1.75392	31.3363	2.17e-08	0.000353881
comp20671_c0	4.41671	0.953065	31.3224	2.19e-08	0.000356414
comp21913_c0	-7.14953	2.19847	31.2746	2.24e-08	0.000365309
comp33497_c0	4.27635	4.80519	31.2655	2.25e-08	0.000367019
comp31146_c0	3.64912	6.55802	31.2561	2.26e-08	0.000368806
comp32428_c0	-2.86772	5.32278	31.2522	2.27e-08	0.000369539
comp27572_c0	-2.78087	8.77265	31.2421	2.28e-08	0.00037148
comp20574_c0	2.76625	4.21182	31.2095	2.32e-08	0.000377774
comp33482_c0	2.7906	5.38449	31.1914	2.34e-08	0.000381308
comp28131_c0	-2.83973	3.21468	31.1336	2.41e-08	0.00039283
comp31053_c0	2.41642	11.1248	31.1294	2.41e-08	0.000393684
comp22005_c0	-8.24236	1.53548	31.1132	2.43e-08	0.00039698
comp25196_c0	3.5213	4.10201	31.1127	2.43e-08	0.000397082
comp22476_c0	-5.25586	2.6619	31.0517	2.51e-08	0.000409766
comp32580_c0	4.20969	8.05222	31.0412	2.53e-08	0.000411985
comp30821_c0	2.57033	8.66504	31.0064	2.57e-08	0.000419433
comp27057_c0	-3.81462	3.1243	30.9825	2.6e-08	0.000424632
comp33404_c0	2.88966	8.6996	30.9824	2.6e-08	0.000424647
comp147331_c0	5.33678	0.00974869	30.9181	2.69e-08	0.000438953
comp25895_c0	-3.36423	3.26552	30.8722	2.76e-08	0.000449471
comp22186_c0	-5.60525	1.08647	30.87	2.76e-08	0.000449974
comp38051_c0	-3.58541	2.3791	30.8555	2.78e-08	0.000453357
comp27273_c0	-3.30692	4.34505	30.8488	2.79e-08	0.000454913
comp20679_c0	-4.59656	3.35092	30.8284	2.82e-08	0.000459731
comp31682_c0	2.24485	8.1599	30.8165	2.84e-08	0.000462558
comp32507_c0	-2.42913	6.78591	30.7634	2.91e-08	0.000475382
comp31315_c0	2.57458	5.96551	30.748	2.94e-08	0.00047918
comp9124_c0	2.37157	8.86161	30.7375	2.95e-08	0.000481763
comp31854_c0	3.97108	2.85561	30.7033	3.01e-08	0.000490324
comp25126_c0	2.31807	6.6777	30.6341	3.12e-08	0.000508139
comp14837_c0	-6.15709	0.992142	30.584	3.2e-08	0.000521437
comp23249_c0	2.11679	6.51725	30.5722	3.22e-08	0.000524612
comp24419_c0	-5.45352	4.08647	30.5308	3.29e-08	0.000535915
comp24960_c0	5.05837	4.8112	30.4622	3.4e-08	0.000555212
comp28352_c0	3.71555	1.0432	30.4542	3.42e-08	0.000557504
comp28949_c0	2.76711	7.07708	30.4369	3.45e-08	0.000562507
comp24796_c0	6.51716	-0.160857	30.4366	3.45e-08	0.000562599
comp11108_c0	-6.02376	0.957588	30.4061	3.5e-08	0.000571501
comp26924_c0	3.25651	4.22114	30.4054	3.51e-08	0.000571699
comp18433_c0	-7.46339	0.549824	30.3837	3.55e-08	0.000578158
comp26947_c0	-3.34589	3.81019	30.3764	3.56e-08	0.000580332
comp32395_c0	-3.43458	4.56489	30.3715	3.57e-08	0.000581786
comp29581_c0	2.32012	3.60234	30.3484	3.61e-08	0.000588765
comp20667_c0	-4.28679	2.8291	30.3356	3.63e-08	0.000592653
comp30047_c0	-3.16911	3.26529	30.2832	3.73e-08	0.000608875
comp26723_c0	-5.02038	3.3966	30.2822	3.74e-08	0.000609218
comp25745_c0	2.63632	5.87084	30.2686	3.76e-08	0.000613496
comp31505_c0	2.36471	6.61595	30.252	3.79e-08	0.000618764
comp30150_c0	-3.30562	6.46681	30.2433	3.81e-08	0.000621532
comp32283_c0	3.46995	2.55456	30.1277	4.05e-08	0.000659732
comp20997_c0	-10.1834	2.19548	30.1212	4.06e-08	0.000661924
comp17662_c0	-5.10952	2.02195	30.1167	4.07e-08	0.000663484
comp25995_c0	-8.16732	2.00495	30.0972	4.11e-08	0.000670168
comp28101_c0	-4.74515	2.75809	30.0837	4.14e-08	0.000674858
comp22010_c0	-2.96686	3.63318	30.0678	4.17e-08	0.000680424
comp340751_c0	-8.61386	-0.247729	30.0368	4.24e-08	0.00069138
comp33270_c1	2.34737	8.0358	30.0355	4.24e-08	0.000691831
comp28360_c0	3.27408	7.12917	30.0161	4.28e-08	0.000698807
comp31579_c0	-2.92995	4.45615	30.0022	4.32e-08	0.000703808
comp25056_c0	-4.08507	1.96173	29.9655	4.4e-08	0.000717264
comp31063_c0	-3.27024	6.59689	29.965	4.4e-08	0.000717442
comp29886_c0	2.99276	11.3687	29.9543	4.42e-08	0.000721436
comp32598_c0	2.35301	7.35666	29.9413	4.45e-08	0.000726282
comp28936_c0	-4.42769	5.01512	29.8964	4.56e-08	0.000743295
comp31844_c0	2.59718	6.47483	29.8323	4.71e-08	0.000768269
comp30598_c0	-2.44366	7.25889	29.8248	4.73e-08	0.000771267
comp31878_c0	2.95966	5.48943	29.8219	4.74e-08	0.000772428
comp172157_c0	5.07888	1.08316	29.8114	4.76e-08	0.00077661
comp623858_c0	-8.37771	0.299475	29.7391	4.94e-08	0.000806117
comp23858_c0	-4.68226	2.13003	29.7353	4.95e-08	0.00080771
comp32434_c0	-2.36691	9.38083	29.7255	4.98e-08	0.000811804
comp26625_c0	-3.75192	2.66533	29.7245	4.98e-08	0.000812225
comp9622_c0	-3.83154	2.48907	29.6624	5.14e-08	0.000838639
comp32417_c0	-2.32832	5.77469	29.633	5.22e-08	0.000851482
comp31348_c1	3.57975	7.98477	29.6075	5.29e-08	0.000862732
comp32775_c0	-6.62737	3.21562	29.606	5.29e-08	0.000863415
comp22974_c0	-7.12368	0.17087	29.5841	5.35e-08	0.000873217
comp28522_c0	-3.7259	7.27252	29.5784	5.37e-08	0.000875812
comp35248_c0	-2.07078	6.2732	29.5765	5.38e-08	0.00087667
comp24162_c0	5.75694	6.39885	29.519	5.54e-08	0.000903053
comp31770_c0	-2.60019	5.7388	29.5176	5.54e-08	0.000903718
comp319146_c0	-7.34696	1.26012	29.4989	5.59e-08	0.000912454
comp340497_c0	-8.23489	-0.0875756	29.4629	5.7e-08	0.000929561
comp19520_c0	3.90579	0.900071	29.4222	5.82e-08	0.000949287
comp28680_c0	-2.32384	4.87163	29.3985	5.89e-08	0.000960963
comp197913_c0	-8.13082	0.801967	29.3834	5.94e-08	0.000968489
comp15432_c0	2.68942	10.2364	29.3627	6e-08	0.000978887
comp32740_c0	-2.837	7.71057	29.3596	6.01e-08	0.000980453
comp118310_c0	-5.46549	0.727336	29.3521	6.04e-08	0.000984286
comp32994_c0	1.99505	8.01514	29.3423	6.07e-08	0.000989265
comp31552_c0	2.77792	3.7145	29.3419	6.07e-08	0.000989476
comp78712_c0	4.45026	-0.000248874	29.3348	6.09e-08	0.000993075
comp31595_c0	-2.54628	5.6902	29.3132	6.16e-08	0.00100423
comp19899_c0	-4.04702	1.34504	29.3088	6.17e-08	0.00100653
comp33311_c0	-2.30015	6.34174	29.3032	6.19e-08	0.00100942
comp21663_c0	-7.55412	4.09382	29.2935	6.22e-08	0.00101449
comp56525_c0	4.67633	0.216195	29.2852	6.25e-08	0.00101886
comp509368_c0	-5.40391	1.29324	29.2464	6.37e-08	0.00103947
comp23792_c0	5.94783	0.498259	29.2311	6.42e-08	0.00104769
comp33438_c0	-2.2021	5.303	29.2025	6.52e-08	0.00106324
comp15174_c0	-5.17214	1.47765	29.1514	6.69e-08	0.00109167
comp27141_c0	-4.29937	2.38247	29.136	6.75e-08	0.0011004
comp27685_c0	4.44328	1.49615	29.1348	6.75e-08	0.0011011
comp325234_c0	5.22823	1.58091	29.0979	6.88e-08	0.00112223
comp26051_c0	3.25324	3.41462	29.0797	6.95e-08	0.00113282
comp33596_c0	2.59648	6.94691	29.0225	7.15e-08	0.00116676
comp23676_c0	3.20253	5.01969	29.0163	7.18e-08	0.00117051
comp32957_c0	-2.47504	6.47589	29.013	7.19e-08	0.00117253
comp24261_c0	6.41952	0.292132	29.0117	7.19e-08	0.00117329
comp26151_c0	3.86145	5.06282	28.9828	7.3e-08	0.00119092
comp29514_c0	2.6547	5.67537	28.9643	7.37e-08	0.00120236
comp31377_c0	-4.06041	3.1061	28.9308	7.5e-08	0.00122337
comp33285_c0	-2.45738	4.72011	28.8855	7.68e-08	0.00125232
comp12550_c0	-4.7592	0.830542	28.8777	7.71e-08	0.00125733
comp30954_c0	-2.67179	5.90912	28.8763	7.72e-08	0.00125827
comp18299_c0	4.65873	5.84016	28.8526	7.81e-08	0.00127377
comp24219_c0	-7.09941	2.39444	28.8391	7.86e-08	0.00128267
comp33239_c0	2.18679	6.58642	28.8321	7.89e-08	0.00128733
comp26911_c0	4.49514	8.34998	28.8253	7.92e-08	0.00129185
comp21563_c0	-2.63998	5.70902	28.8186	7.95e-08	0.00129629
comp30560_c0	-4.79268	4.26065	28.7727	8.14e-08	0.00132741
comp23312_c0	-4.56384	1.6526	28.6819	8.53e-08	0.00139111
comp12672_c0	-4.47636	1.27266	28.6362	8.73e-08	0.00142433
comp456495_c0	-8.23353	-0.172699	28.6286	8.77e-08	0.00142994
comp31538_c0	-2.06927	5.39782	28.6208	8.8e-08	0.0014357
comp30102_c0	-2.94842	3.43363	28.5816	8.98e-08	0.00146508
comp33795_c0	3.20792	13.4583	28.5471	9.14e-08	0.00149143
comp30944_c0	-3.15178	3.90629	28.5423	9.17e-08	0.00149512
comp22724_c0	1.91717	6.2502	28.5327	9.21e-08	0.00150257
comp32808_c0	2.56792	4.89163	28.5172	9.29e-08	0.00151464
comp31256_c0	-3.00572	3.71817	28.5003	9.37e-08	0.00152791
comp21427_c0	3.05987	2.59336	28.4947	9.4e-08	0.00153231
comp22213_c0	-4.70651	3.67796	28.4791	9.47e-08	0.0015447
comp26608_c0	-3.56196	2.53628	28.4731	9.5e-08	0.00154955
comp29477_c0	-3.51574	4.31173	28.4699	9.52e-08	0.00155206
comp23424_c0	5.22122	3.01453	28.4474	9.63e-08	0.00157023
comp31355_c0	-3.46464	6.09997	28.4427	9.65e-08	0.00157406
comp304053_c0	-5.99959	0.240122	28.4161	9.78e-08	0.00159579
comp17742_c0	-6.48293	1.17778	28.4021	9.86e-08	0.00160736
comp29964_c0	-3.0123	5.90828	28.3875	9.93e-08	0.00161957
comp32662_c0	-2.63906	5.56813	28.3416	1.02e-07	0.00165843
comp28981_c0	2.33517	5.92299	28.3302	1.02e-07	0.00166825
comp17771_c0	-2.95034	3.92489	28.2953	1.04e-07	0.00169855
comp261998_c0	-4.21348	2.19996	28.2871	1.05e-07	0.00170577
comp17649_c0	-2.84227	3.02961	28.2553	1.06e-07	0.00173405
comp32142_c0	2.36647	5.55607	28.2504	1.07e-07	0.00173845
comp31999_c0	-3.31203	3.75569	28.2426	1.07e-07	0.0017454
comp21718_c0	-8.53186	-0.0119073	28.2363	1.07e-07	0.0017511
comp9013_c0	3.25016	3.19891	28.1515	1.12e-07	0.00182955
comp31565_c0	3.36094	7.56578	28.1469	1.12e-07	0.00183388
comp29517_c0	-3.48823	3.66834	28.141	1.13e-07	0.00183955
comp25650_c0	2.93807	5.20134	28.135	1.13e-07	0.00184517
comp30467_c0	-1.99533	8.60736	28.1067	1.15e-07	0.00187238
comp14988_c0	-1.89293	6.83619	28.0997	1.15e-07	0.00187919
comp145328_c0	-6.97695	0.688159	28.0946	1.16e-07	0.00188413
comp27062_c0	-2.14884	6.18552	28.0865	1.16e-07	0.00189205
comp2855_c0	-3.76619	1.74439	28.075	1.17e-07	0.00190331
comp32793_c0	3.09859	5.45029	28.0704	1.17e-07	0.00190788
comp903_c0	-7.98058	1.6617	28.0124	1.21e-07	0.00196593
comp15537_c0	-5.00231	0.793314	27.9758	1.23e-07	0.00200338
comp19752_c0	-8.07805	1.11169	27.9624	1.24e-07	0.00201739
comp21844_c0	3.19625	2.71169	27.9431	1.25e-07	0.00203763
comp30576_c0	-2.59461	4.47468	27.9218	1.26e-07	0.00206011
comp8435_c0	5.86438	1.1464	27.9212	1.26e-07	0.00206079
comp32762_c0	-2.86001	4.68784	27.8897	1.28e-07	0.00209456
comp27444_c0	-4.423	2.0818	27.8505	1.31e-07	0.00213743
comp27635_c0	-3.42028	5.73264	27.8459	1.31e-07	0.00214258
comp28929_c0	2.84883	1.77487	27.8391	1.32e-07	0.00215007
comp31469_c0	1.7624	7.25349	27.8166	1.33e-07	0.00217523
comp26605_c0	3.95839	3.50391	27.7773	1.36e-07	0.00221985
comp38247_c0	-7.54106	1.03264	27.7759	1.36e-07	0.00222151
comp28433_c0	-3.07884	3.12468	27.7613	1.37e-07	0.00223829
comp18679_c0	4.58307	0.137725	27.7485	1.38e-07	0.00225318
comp32705_c1	-2.40923	3.99002	27.738	1.39e-07	0.00226542
comp32463_c0	2.21216	8.21241	27.7262	1.4e-07	0.00227933
comp27503_c0	3.22052	5.33479	27.6853	1.43e-07	0.00232795
comp26369_c0	3.804	4.59441	27.6773	1.43e-07	0.00233768
comp23856_c0	4.65244	0.687387	27.6747	1.44e-07	0.00234078
comp26145_c0	2.5654	10.9626	27.6714	1.44e-07	0.00234482
comp29438_c0	2.23652	9.48997	27.6583	1.45e-07	0.00236071
comp28923_c1	3.63589	7.11758	27.6224	1.47e-07	0.00240492
comp26986_c0	-3.02605	5.98205	27.6107	1.48e-07	0.00241948
comp27764_c0	-2.13138	5.67645	27.6062	1.49e-07	0.00242521
comp27308_c0	1.71977	8.07287	27.5829	1.51e-07	0.00245458
comp3501_c0	4.73849	-0.000950283	27.5602	1.52e-07	0.00248349
comp24590_c0	-4.08301	1.71777	27.5231	1.55e-07	0.00253162
comp33193_c0	2.89389	3.92889	27.5105	1.56e-07	0.00254821
comp33535_c0	-2.75224	6.75142	27.5059	1.57e-07	0.00255425
comp31504_c0	5.97917	4.93405	27.5033	1.57e-07	0.0025577
comp25814_c0	3.63206	1.65381	27.5013	1.57e-07	0.00256031
comp23473_c0	-2.71089	3.6681	27.4904	1.58e-07	0.0025748
comp18113_c0	-7.03829	0.51718	27.4782	1.59e-07	0.00259115
comp34906_c0	4.75041	6.24735	27.4676	1.6e-07	0.00260538
comp29944_c0	-1.8446	5.64072	27.4501	1.61e-07	0.00262907
comp33751_c0	2.4272	10.7286	27.4414	1.62e-07	0.00264088
comp1165_c0	-7.38219	1.4973	27.3969	1.66e-07	0.00270234
comp22611_c0	-3.05512	2.57027	27.3934	1.66e-07	0.00270722
comp26111_c0	2.54886	3.48018	27.3856	1.67e-07	0.00271812
comp19926_c0	3.71076	1.44255	27.3695	1.68e-07	0.00274091
comp10772_c0	6.37866	0.770773	27.3627	1.69e-07	0.00275061
comp29503_c0	-3.12437	3.13817	27.3409	1.71e-07	0.00278168
comp1494_c0	-8.27207	0.940886	27.3409	1.71e-07	0.00278175
comp27216_c0	-2.49504	3.10251	27.3372	1.71e-07	0.00278709
comp23921_c0	-4.03249	1.81421	27.3182	1.73e-07	0.00281462
comp27247_c0	3.3991	3.68341	27.2378	1.8e-07	0.00293417
comp26995_c0	3.39707	5.93689	27.2281	1.81e-07	0.0029489
comp30535_c0	3.30218	5.35507	27.2224	1.81e-07	0.00295754
comp16211_c0	-3.10157	4.85387	27.1963	1.84e-07	0.00299779
comp31746_c0	4.39652	4.5389	27.1901	1.84e-07	0.00300739
comp30563_c0	-1.92991	6.43365	27.1717	1.86e-07	0.00303613
comp14030_c0	-4.11689	1.48147	27.1501	1.88e-07	0.00307025
comp28136_c0	1.68628	6.30456	27.14	1.89e-07	0.00308626
comp31649_c0	4.09009	7.16792	27.1325	1.9e-07	0.00309839
comp23627_c0	-4.00398	4.10672	27.129	1.9e-07	0.00310398
comp9107_c0	3.39827	10.1797	27.0766	1.96e-07	0.00318931
comp24769_c0	2.83922	1.41207	27.0612	1.97e-07	0.0032148
comp29649_c0	4.10198	4.55063	27.0554	1.98e-07	0.00322444
comp20473_c0	-5.56222	0.956951	27.0545	1.98e-07	0.00322594
comp27068_c0	2.79247	10.3081	27.0496	1.98e-07	0.00323402
comp252687_c0	-6.62596	1.25665	27.0406	1.99e-07	0.00324925
comp26435_c0	-5.02374	1.51906	26.9705	2.07e-07	0.00336912
comp23683_c0	-3.26846	2.60506	26.9703	2.07e-07	0.00336945
comp33273_c0	-2.90347	7.28464	26.9532	2.08e-07	0.00339942
comp24476_c0	-2.71382	5.03278	26.944	2.09e-07	0.00341562
comp22496_c0	-6.4473	1.01538	26.94	2.1e-07	0.00342284
comp28917_c0	-4.5541	6.43041	26.932	2.11e-07	0.00343703
comp31958_c0	1.8196	7.47845	26.9039	2.14e-07	0.00348722
comp21931_c0	-3.75608	2.37068	26.8745	2.17e-07	0.00354067
comp26790_c0	-3.1624	2.63728	26.8456	2.2e-07	0.00359418
comp24632_c0	1.96275	4.42958	26.8329	2.22e-07	0.0036178
comp31335_c0	-3.30545	5.649	26.8164	2.24e-07	0.00364888
comp16458_c0	-3.84627	1.55483	26.809	2.25e-07	0.00366278
comp13705_c0	-4.22687	1.29072	26.752	2.31e-07	0.00377241
comp33553_c0	-2.67323	5.60644	26.7121	2.36e-07	0.00385113
comp8935_c0	2.97693	2.06098	26.7102	2.36e-07	0.00385504
comp32108_c1	-2.97228	6.44473	26.6833	2.4e-07	0.00390898
comp21203_c0	2.03355	6.2115	26.6751	2.41e-07	0.00392563
comp19547_c0	-4.4945	1.92487	26.6746	2.41e-07	0.00392659
comp29379_c0	-3.12363	2.11198	26.6691	2.41e-07	0.00393781
comp295973_c0	-7.91937	-0.559268	26.6687	2.42e-07	0.00393864
comp31248_c0	-3.01118	5.31318	26.6434	2.45e-07	0.00399056
comp25981_c0	-3.46111	1.92832	26.6381	2.45e-07	0.0040016
comp20152_c0	4.01693	0.84481	26.6327	2.46e-07	0.00401265
comp27689_c0	4.6095	-0.0308619	26.632	2.46e-07	0.00401413
comp33373_c0	-2.56055	5.44859	26.5437	2.58e-07	0.00420182
comp23697_c0	3.90849	3.06422	26.5403	2.58e-07	0.00420928
comp16726_c0	-3.69483	3.04868	26.5116	2.62e-07	0.00427229
comp19246_c0	4.09849	3.12422	26.5096	2.62e-07	0.00427669
comp30181_c0	-2.39028	4.84196	26.5096	2.62e-07	0.00427678
comp33678_c0	2.05033	9.02445	26.5016	2.63e-07	0.0042944
comp31370_c0	-2.99721	4.25308	26.496	2.64e-07	0.00430691
comp26135_c0	3.38878	4.08759	26.4852	2.66e-07	0.00433109
comp30144_c0	3.18202	3.72055	26.4719	2.67e-07	0.00436113
comp31078_c1	-2.2841	11.8769	26.4611	2.69e-07	0.00438536
comp24858_c0	2.87051	2.9658	26.4566	2.7e-07	0.0043956
comp27880_c0	-3.20328	3.82456	26.4407	2.72e-07	0.00443214
comp135045_c0	-4.22677	1.72253	26.4348	2.73e-07	0.00444564
comp30139_c0	-1.98946	4.97523	26.4181	2.75e-07	0.00448416
comp31457_c0	3.74071	2.33913	26.4078	2.76e-07	0.00450814
comp190485_c0	-3.90432	2.15394	26.4068	2.77e-07	0.0045104
comp74048_c0	-7.20353	0.682	26.3792	2.81e-07	0.00457531
comp30083_c0	-2.80971	4.24915	26.3776	2.81e-07	0.00457925
comp25377_c0	2.65918	2.62776	26.3726	2.82e-07	0.00459119
comp21507_c0	2.93619	7.27623	26.3459	2.85e-07	0.00465509
comp33087_c0	-2.22329	6.31395	26.2631	2.98e-07	0.00485878
comp293181_c0	-4.54605	1.44563	26.2506	3e-07	0.00489033
comp25672_c0	2.52741	3.32328	26.2275	3.03e-07	0.00494924
comp27943_c0	-3.70225	4.28832	26.2202	3.05e-07	0.00496814
comp25571_c0	2.57612	5.39427	26.2175	3.05e-07	0.00497509
comp23893_c0	-5.11535	1.40183	26.2079	3.07e-07	0.00499984
comp287315_c0	-7.55504	0.731826	26.1819	3.11e-07	0.00506761
comp22210_c0	-4.23349	1.40285	26.1784	3.11e-07	0.00507672
comp18774_c0	4.09764	1.02251	26.1727	3.12e-07	0.00509165
comp27172_c0	-4.33274	3.50182	26.1573	3.15e-07	0.00513256
comp11546_c0	5.02122	1.33277	26.1518	3.16e-07	0.0051471
comp30738_c0	-2.95463	3.71798	26.1505	3.16e-07	0.00515063
comp31004_c0	2.37238	5.46879	26.1283	3.19e-07	0.00521021
comp211644_c0	-5.50982	0.905054	26.1253	3.2e-07	0.00521818
comp28866_c0	-3.28705	2.99614	26.1236	3.2e-07	0.00522286
comp25114_c0	-4.98076	1.443	26.1186	3.21e-07	0.00523647
comp31687_c0	2.36246	4.10006	26.1037	3.24e-07	0.00527713
comp29180_c0	-2.57557	3.58348	26.0416	3.34e-07	0.00544952
comp32196_c0	2.56188	2.27444	26.0304	3.36e-07	0.00548129
comp22701_c0	-4.0141	2.02979	26.0028	3.41e-07	0.00556018
comp4091_c0	-7.74181	0.969103	25.9892	3.43e-07	0.00559929
comp33427_c0	-3.8044	1.21512	25.9689	3.47e-07	0.00565863
comp29540_c0	-4.1885	1.69132	25.9426	3.52e-07	0.00573626
comp19450_c0	-5.27974	1.11256	25.9038	3.59e-07	0.00585261
comp29352_c0	5.57149	1.10655	25.8707	3.65e-07	0.00595393
comp22846_c0	-4.08901	1.74894	25.8691	3.65e-07	0.00595888
comp28584_c0	-4.45245	4.37439	25.8665	3.66e-07	0.00596673
comp16396_c0	4.91397	1.6613	25.861	3.67e-07	0.00598382
comp20910_c0	2.13116	5.36435	25.8538	3.68e-07	0.00600612
comp26854_c1	4.32803	7.24398	25.8483	3.69e-07	0.00602342
comp33541_c1	-2.43534	6.19727	25.8287	3.73e-07	0.00608488
comp31054_c0	-3.37923	8.68886	25.8284	3.73e-07	0.00608575
comp29623_c0	-2.7106	3.14875	25.8226	3.74e-07	0.00610412
comp20556_c0	-5.50037	2.43953	25.8191	3.75e-07	0.00611525
comp29112_c0	2.90985	4.27037	25.8061	3.78e-07	0.00615669
comp9090_c0	-4.72228	3.90927	25.7233	3.94e-07	0.00642656
comp31674_c0	2.49407	4.24565	25.6955	4e-07	0.0065195
comp14758_c0	-3.72048	2.63933	25.6915	4.01e-07	0.00653323
comp32133_c0	2.64591	3.92162	25.6805	4.03e-07	0.00657042
comp38672_c0	2.16298	3.19711	25.6707	4.05e-07	0.00660402
comp22998_c0	-4.30213	2.1477	25.6304	4.13e-07	0.00674342
comp33771_c1	2.80235	11.3001	25.6289	4.14e-07	0.00674857
comp27289_c0	-6.10565	4.6703	25.618	4.16e-07	0.00678673
comp9779_c0	4.62758	0.923453	25.5841	4.24e-07	0.00690704
comp1120_c0	-7.90888	0.203517	25.5799	4.24e-07	0.0069222
comp31578_c0	2.34711	5.77265	25.5733	4.26e-07	0.00694581
comp20972_c0	-4.04318	2.04892	25.5638	4.28e-07	0.00698015
comp320333_c0	-6.61827	1.09691	25.5398	4.33e-07	0.00706741
comp385505_c0	-5.48475	0.969484	25.5352	4.34e-07	0.00708431
comp27242_c0	2.54205	7.88913	25.5053	4.41e-07	0.00719515
comp224890_c0	4.02115	1.22465	25.4974	4.43e-07	0.0072244
comp20164_c0	3.76523	4.445	25.4786	4.47e-07	0.00729539
comp353291_c0	-3.98234	1.49732	25.4527	4.53e-07	0.00739378
comp4044_c0	-4.93979	1.08108	25.4483	4.54e-07	0.00741068
comp18174_c0	2.99096	1.04233	25.4414	4.56e-07	0.00743744
comp33167_c0	-2.31223	4.37007	25.4213	4.61e-07	0.00751509
comp28302_c0	3.33194	2.28937	25.411	4.63e-07	0.00755559
comp31447_c0	-3.57565	1.87125	25.3975	4.67e-07	0.0076085
comp30059_c0	1.96109	5.86412	25.3678	4.74e-07	0.00772659
comp25274_c0	3.7059	1.78546	25.3586	4.76e-07	0.00776338
comp22717_c0	-3.96724	1.60698	25.3478	4.79e-07	0.00780708
comp513513_c0	-5.74225	0.722633	25.3392	4.81e-07	0.00784202
comp27712_c0	-3.70292	2.87402	25.3123	4.88e-07	0.0079519
comp29949_c0	3.55119	2.59405	25.3035	4.9e-07	0.00798831
comp16227_c0	3.24286	1.11452	25.2549	5.02e-07	0.00819222
comp28405_c0	3.33793	4.97995	25.18	5.22e-07	0.00851652
comp26874_c0	-5.89167	1.96548	25.1757	5.23e-07	0.00853561
comp3275_c0	-5.42595	0.559012	25.1743	5.24e-07	0.00854204
comp26344_c0	-3.99129	2.02785	25.1734	5.24e-07	0.00854569
comp30326_c0	3.31539	2.05584	25.1512	5.3e-07	0.00864464
comp367738_c0	-5.96737	0.994712	25.1505	5.3e-07	0.00864786
comp15700_c0	-4.03273	1.9296	25.1483	5.31e-07	0.00865805
comp28194_c0	-4.23183	1.94669	25.1426	5.32e-07	0.00868331
comp31352_c0	2.55865	9.26531	25.1404	5.33e-07	0.00869362
comp31303_c0	-2.15827	6.62503	25.135	5.35e-07	0.00871786
comp24636_c0	-3.98028	2.29918	25.1307	5.36e-07	0.00873741
comp20047_c0	-3.47118	1.26169	25.1185	5.39e-07	0.00879282
comp22707_c0	4.02548	2.48196	25.1178	5.39e-07	0.00879571
comp32228_c1	-2.66559	2.7129	25.1095	5.42e-07	0.00883392
comp29984_c1	2.91229	4.04013	25.1031	5.43e-07	0.00886316
comp27800_c0	-2.56536	2.95441	25.1	5.44e-07	0.00887727
comp26759_c0	3.83323	4.66858	25.0986	5.45e-07	0.00888393
comp19506_c0	-2.57158	4.33832	25.0537	5.58e-07	0.00909309
comp30013_c0	2.55198	6.0682	25.0501	5.59e-07	0.00911025
comp21878_c0	-6.15346	1.90083	25.0445	5.6e-07	0.00913682
comp29899_c0	3.13153	6.17981	25.0282	5.65e-07	0.00921407
comp8908_c0	-4.33287	1.89692	25.0199	5.67e-07	0.00925406
comp31806_c0	3.93451	3.59872	25.0133	5.69e-07	0.00928551
comp28826_c0	2.6522	3.47275	25.0076	5.71e-07	0.00931309
comp31313_c0	-3.55902	2.21499	24.9882	5.77e-07	0.00940742
comp29266_c0	-2.2935	9.97246	24.9865	5.77e-07	0.00941554
comp16841_c0	2.7733	2.49731	24.959	5.86e-07	0.00955113
comp30836_c0	-5.67431	4.73387	24.9477	5.89e-07	0.00960731
comp21805_c0	-4.49824	1.98393	24.9436	5.9e-07	0.00962741
comp123013_c0	-5.53617	0.849651	24.9386	5.92e-07	0.00965245
comp16613_c0	2.72876	1.5028	24.9331	5.94e-07	0.00967994
comp33562_c0	2.5376	5.11131	24.921	5.97e-07	0.00974109
comp33714_c0	1.87202	7.07102	24.9151	5.99e-07	0.00977071
comp27980_c0	1.82752	6.86941	24.9019	6.03e-07	0.00983803
comp32127_c0	-2.30523	4.41499	24.8954	6.05e-07	0.00987154
comp280713_c0	-7.42985	0.196162	24.8261	6.27e-07	0.0102324
comp21601_c0	2.90818	1.05062	24.8215	6.29e-07	0.010257
comp6997_c0	-3.81853	1.73475	24.8047	6.34e-07	0.0103468
comp17413_c0	-3.74882	1.31499	24.7869	6.4e-07	0.0104429
comp32948_c0	-2.13934	7.60597	24.7685	6.46e-07	0.0105429
comp29453_c0	2.49382	5.14177	24.7669	6.47e-07	0.0105518
comp30111_c0	1.96096	5.81801	24.7579	6.5e-07	0.0106011
comp28791_c0	2.10254	10.9464	24.7477	6.53e-07	0.0106576
comp24392_c0	3.76649	0.95816	24.741	6.56e-07	0.0106947
comp31942_c0	2.3004	7.15662	24.7371	6.57e-07	0.0107163
comp31885_c0	-3.06689	2.12715	24.7193	6.63e-07	0.0108153
comp16269_c0	-3.03459	2.46524	24.7142	6.65e-07	0.010844
comp30751_c0	-2.30177	3.91672	24.713	6.65e-07	0.0108513
comp22760_c0	-4.68236	2.29983	24.6823	6.76e-07	0.0110253
comp32451_c0	-2.30453	5.24751	24.6419	6.9e-07	0.0112587
comp32159_c0	2.54964	6.67658	24.6323	6.94e-07	0.0113148
comp17680_c0	4.97855	-0.143551	24.6135	7.01e-07	0.011426
comp32759_c0	-2.42839	4.93634	24.5989	7.06e-07	0.0115131
comp31453_c0	3.76885	2.45367	24.5972	7.07e-07	0.0115228
comp22582_c0	2.49075	6.22797	24.589	7.1e-07	0.0115719
comp31987_c0	-3.05383	5.36304	24.58	7.13e-07	0.0116264
comp26372_c0	-3.04584	2.6501	24.5793	7.13e-07	0.0116305
comp32358_c0	-5.31206	4.47763	24.563	7.19e-07	0.0117293
comp19247_c0	4.9243	0.324395	24.5345	7.3e-07	0.0119042
comp24144_c0	2.50951	2.88778	24.5017	7.42e-07	0.0121085
comp30606_c1	3.1823	3.90798	24.4571	7.6e-07	0.0123918
comp23832_c0	-3.78269	2.32534	24.4547	7.61e-07	0.0124074
comp24504_c0	3.62778	2.52239	24.4512	7.62e-07	0.0124302
comp19200_c0	-6.48467	0.554278	24.4306	7.7e-07	0.0125636
comp31324_c0	2.00789	7.25227	24.4272	7.72e-07	0.0125858
comp26506_c0	2.59097	4.061	24.424	7.73e-07	0.012607
comp9042_c0	-1.8015	5.38806	24.4015	7.82e-07	0.0127552
comp27474_c0	-3.80249	3.1987	24.3968	7.84e-07	0.0127861
comp16447_c0	-2.424	2.91068	24.3952	7.85e-07	0.0127967
comp15036_c0	4.15816	1.14474	24.3856	7.89e-07	0.0128608
comp319268_c0	-5.58744	0.851246	24.3855	7.89e-07	0.0128615
comp466034_c0	-6.97437	0.997587	24.3631	7.98e-07	0.013012
comp456468_c0	-3.92151	1.04807	24.3318	8.11e-07	0.0132246
comp26487_c0	3.52327	8.38039	24.2789	8.33e-07	0.0135929
comp33450_c0	1.91633	4.80552	24.2503	8.46e-07	0.0137965
comp29488_c0	-1.96094	7.03552	24.2409	8.5e-07	0.013864
comp33080_c1	2.38946	10.3618	24.2377	8.51e-07	0.013887
comp8823_c0	1.99597	3.39492	24.2139	8.62e-07	0.0140597
comp27824_c0	-3.60582	2.79779	24.2012	8.68e-07	0.0141525
comp31808_c0	-2.88133	7.06946	24.1986	8.69e-07	0.014172
comp24309_c0	-4.27114	2.1526	24.1934	8.71e-07	0.0142104
comp32088_c0	-2.43504	5.78817	24.1839	8.76e-07	0.0142805
comp11109_c0	-5.25184	0.683022	24.1764	8.79e-07	0.0143359
comp26310_c0	-3.95972	3.5783	24.1614	8.86e-07	0.0144482
comp29541_c0	4.68659	5.96395	24.1591	8.87e-07	0.0144654
comp31752_c0	2.319	3.86566	24.1577	8.88e-07	0.0144761
comp62165_c0	4.69241	-0.0182118	24.1301	9e-07	0.0146852
comp30635_c0	-2.7663	4.42432	24.124	9.03e-07	0.0147318
comp29565_c0	3.65124	2.39811	24.1231	9.04e-07	0.0147383
comp886_c0	2.87649	2.71194	24.0992	9.15e-07	0.0149226
comp2520_c0	-6.43996	0.895389	24.0734	9.27e-07	0.0151237
comp19465_c0	2.43301	2.35945	24.0678	9.3e-07	0.0151678
comp24547_c0	-8.90312	0.597337	24.0612	9.33e-07	0.0152199
comp26237_c0	6.57419	4.416	24.0426	9.42e-07	0.0153677
comp27759_c0	-2.30434	4.88463	24.0088	9.59e-07	0.0156399
comp29839_c0	-2.59489	5.27832	23.9814	9.73e-07	0.0158636
comp23543_c0	3.6295	3.07983	23.9797	9.74e-07	0.015878
comp30329_c0	2.72595	4.60334	23.9655	9.81e-07	0.0159953
comp18911_c0	-6.73855	1.00717	23.9455	9.91e-07	0.0161623
comp31662_c0	-1.91089	5.68873	23.944	9.92e-07	0.0161754
comp33694_c0	2.05262	6.48369	23.9139	1.01e-06	0.0164299
comp24888_c1	-3.88964	3.64057	23.9111	1.01e-06	0.0164542
comp1906_c0	-4.69239	0.614222	23.9038	1.01e-06	0.0165161
comp24798_c0	-3.98779	1.85385	23.8958	1.02e-06	0.0165852
comp25507_c0	-2.48935	3.10112	23.8709	1.03e-06	0.0168008
comp90252_c0	-5.36979	1.00266	23.8653	1.03e-06	0.01685
comp25186_c0	4.82009	0.547769	23.8234	1.06e-06	0.017221
comp36678_c0	3.65865	0.671208	23.8214	1.06e-06	0.0172387
comp26089_c0	5.26089	9.02221	23.8013	1.07e-06	0.0174194
comp26800_c0	3.72211	1.05293	23.8006	1.07e-06	0.0174258
comp19711_c0	4.00888	8.12084	23.7978	1.07e-06	0.0174512
comp18415_c0	-6.10417	0.70358	23.7937	1.07e-06	0.0174884
comp33053_c0	1.81163	8.47805	23.7933	1.07e-06	0.0174923
comp27246_c0	-2.69145	7.37367	23.7893	1.07e-06	0.017529
comp27262_c0	-4.3355	3.31173	23.7793	1.08e-06	0.0176202
comp31059_c0	2.08639	5.10313	23.767	1.09e-06	0.0177325
comp180554_c0	3.72475	0.257102	23.7515	1.1e-06	0.0178761
comp31096_c0	-2.62227	7.46095	23.7436	1.1e-06	0.0179497
comp33569_c0	-2.08682	6.66191	23.7192	1.11e-06	0.0181787
comp27997_c0	2.1721	6.48972	23.7087	1.12e-06	0.0182787
comp11390_c0	-7.90234	0.760889	23.6837	1.14e-06	0.018517
comp20135_c0	-4.39889	0.704482	23.6828	1.14e-06	0.0185262
comp29375_c0	-3.10344	7.0722	23.677	1.14e-06	0.0185823
comp29394_c0	-1.89011	5.57246	23.6289	1.17e-06	0.0190522
comp14681_c0	-4.51785	0.374576	23.5878	1.19e-06	0.0194633
comp20683_c0	-7.13903	0.56889	23.5863	1.19e-06	0.0194785
comp30964_c0	2.94376	6.82921	23.5774	1.2e-06	0.019569
comp465916_c0	-6.03207	0.360526	23.5704	1.2e-06	0.0196401
comp33516_c0	-2.42584	4.5268	23.5567	1.21e-06	0.0197804
comp32145_c0	-1.73164	6.09764	23.5565	1.21e-06	0.0197821
comp24362_c0	3.03653	2.8242	23.5532	1.22e-06	0.0198162
comp425023_c0	-5.18187	0.779248	23.5391	1.22e-06	0.0199628
comp11450_c0	-7.46472	0.853517	23.5354	1.23e-06	0.0200008
comp32768_c0	-2.40446	8.00671	23.508	1.24e-06	0.0202872
comp27055_c0	-5.81603	0.509268	23.4822	1.26e-06	0.0205612
comp31673_c0	2.72167	7.06596	23.476	1.26e-06	0.0206277
comp24285_c0	2.60944	3.08524	23.4431	1.29e-06	0.0209841
comp33238_c1	-4.46383	5.59477	23.4418	1.29e-06	0.0209974
comp33463_c0	-1.89773	6.03371	23.4372	1.29e-06	0.0210479
comp8774_c0	2.91822	1.89538	23.4336	1.29e-06	0.0210877
comp14383_c0	3.25358	3.49039	23.4202	1.3e-06	0.0212349
comp27556_c0	-4.16551	2.75469	23.4171	1.3e-06	0.0212693
comp32791_c0	-1.89925	8.12057	23.4032	1.31e-06	0.0214231
comp29976_c0	-2.7398	2.55946	23.3902	1.32e-06	0.0215691
comp575247_c0	-6.71201	0.137725	23.3648	1.34e-06	0.0218555
comp27820_c0	3.43831	0.957465	23.3414	1.36e-06	0.0221227
comp31187_c0	2.04537	9.05373	23.3246	1.37e-06	0.0223174
comp29638_c0	-2.1188	8.53186	23.3202	1.37e-06	0.0223683
comp369209_c0	-4.98074	0.50323	23.3193	1.37e-06	0.0223783
comp15391_c0	3.9885	1.42833	23.3081	1.38e-06	0.0225089
comp20770_c0	1.97729	5.23366	23.2963	1.39e-06	0.0226477
comp30448_c0	2.20613	6.67223	23.2923	1.39e-06	0.0226947
comp32028_c0	-5.08363	2.99927	23.2905	1.39e-06	0.0227164
comp170818_c0	-6.92238	0.925205	23.2732	1.41e-06	0.022922
comp29166_c0	2.50163	2.47556	23.26	1.42e-06	0.0230792
comp29637_c0	-3.16679	2.60506	23.2593	1.42e-06	0.0230877
comp25842_c0	-3.12822	2.58474	23.2534	1.42e-06	0.0231588
comp29681_c0	3.56893	6.51999	23.2324	1.44e-06	0.0234134
comp19653_c0	-2.75843	3.59143	23.2142	1.45e-06	0.0236351
comp32235_c0	-4.05397	3.31684	23.1202	1.52e-06	0.0248198
comp31493_c0	4.1292	10.4051	23.1187	1.52e-06	0.0248395
comp278029_c0	-5.33742	-0.0458572	23.0847	1.55e-06	0.0252821
comp32443_c0	1.72233	7.31831	23.0758	1.56e-06	0.0253994
comp29497_c0	3.0018	6.0339	23.0726	1.56e-06	0.0254423
comp30302_c0	-2.49802	3.69093	23.066	1.57e-06	0.0255296
comp23414_c0	4.70148	0.270665	23.0552	1.57e-06	0.0256733
comp24060_c0	2.4552	6.65859	23.0035	1.62e-06	0.0263727
comp33525_c1	1.61804	6.77024	22.9978	1.62e-06	0.0264517
comp145899_c0	-6.60953	2.72061	22.9761	1.64e-06	0.0267519
comp28927_c0	-2.38579	4.64752	22.9668	1.65e-06	0.0268805
comp21258_c0	-3.9949	0.859572	22.9581	1.66e-06	0.0270033
comp26215_c0	-4.97281	1.23743	22.8975	1.71e-06	0.0278673
comp28995_c0	2.29123	3.49501	22.8974	1.71e-06	0.02787
comp27547_c0	2.38927	2.66854	22.8857	1.72e-06	0.0280394
comp29891_c1	-3.8232	2.32179	22.8785	1.73e-06	0.0281449
comp170170_c0	4.83198	0.048017	22.8752	1.73e-06	0.0281934
comp31010_c0	-4.0289	3.76946	22.872	1.73e-06	0.0282394
comp17454_c0	-2.67146	4.15474	22.8613	1.74e-06	0.0283976
comp402497_c0	-6.65631	0.456614	22.861	1.74e-06	0.0284018
comp19346_c0	-4.14558	1.56281	22.8598	1.74e-06	0.0284195
comp9742_c0	2.28129	5.59175	22.8524	1.75e-06	0.02853
comp511292_c0	-7.2898	-0.50365	22.8312	1.77e-06	0.0288459
comp92224_c0	-5.1976	0.194269	22.8238	1.78e-06	0.0289573
comp10767_c0	-7.46928	1.1818	22.8172	1.78e-06	0.0290564
comp32722_c0	2.44196	9.25605	22.8087	1.79e-06	0.0291859
comp12076_c0	4.40858	1.23861	22.8041	1.79e-06	0.0292548
comp21499_c0	2.22927	7.43509	22.7791	1.82e-06	0.0296392
comp31671_c0	-3.03648	3.72066	22.7531	1.84e-06	0.0300417
comp24109_c0	2.90949	1.14294	22.7385	1.86e-06	0.030271
comp508476_c0	-6.14322	0.109387	22.7354	1.86e-06	0.0303196
comp24222_c0	-5.71833	0.648898	22.7235	1.87e-06	0.030509
comp22011_c0	4.62584	4.1115	22.7123	1.88e-06	0.0306862
comp25746_c0	-2.19133	5.12196	22.7016	1.89e-06	0.0308579
comp17157_c0	3.60372	0.240002	22.6985	1.9e-06	0.0309088
comp31388_c0	2.66081	5.29759	22.6907	1.9e-06	0.0310333
comp457640_c0	-7.03143	0.524614	22.69	1.9e-06	0.0310455
comp25289_c0	3.53097	7.8775	22.6886	1.9e-06	0.0310674
comp21896_c0	2.17492	5.98364	22.6814	1.91e-06	0.0311836
comp7075_c0	-3.85935	1.04308	22.6808	1.91e-06	0.0311937
comp16327_c0	2.41999	7.89817	22.6718	1.92e-06	0.0313398
comp30758_c1	-2.33453	5.76373	22.671	1.92e-06	0.0313538
comp27570_c0	-4.33372	1.35041	22.6634	1.93e-06	0.0314785
comp23115_c0	-4.3632	2.85831	22.6513	1.94e-06	0.0316762
comp14707_c0	-3.17497	2.61353	22.6453	1.95e-06	0.0317763
comp12590_c0	-3.91094	1.55154	22.6405	1.95e-06	0.0318552
comp33331_c0	2.03116	8.25595	22.6304	1.96e-06	0.0320234
comp100810_c0	-6.16442	0.321597	22.6125	1.98e-06	0.0323234
comp28026_c0	5.20378	4.23882	22.5913	2e-06	0.0326814
comp134387_c0	-5.52067	0.890482	22.5788	2.02e-06	0.0328953
comp9114_c0	4.77382	10.7877	22.5751	2.02e-06	0.0329578
comp27326_c0	2.23514	6.71205	22.5741	2.02e-06	0.0329751
comp26751_c0	2.43079	6.55251	22.5575	2.04e-06	0.0332617
comp30828_c0	6.60621	1.965	22.5446	2.05e-06	0.0334853
comp25331_c0	2.76758	2.15885	22.537	2.06e-06	0.0336185
comp205623_c0	-7.10226	0.0155026	22.5313	2.07e-06	0.0337181
comp26432_c0	2.96066	1.28824	22.53	2.07e-06	0.0337412
comp23713_c0	-4.61397	1.29373	22.5204	2.08e-06	0.0339099
comp31002_c0	2.73644	3.72472	22.5119	2.09e-06	0.03406
comp28985_c0	3.1076	2.92584	22.5095	2.09e-06	0.0341034
comp22498_c0	3.72452	0.0251615	22.5045	2.1e-06	0.0341921
comp22297_c0	-2.88177	2.94473	22.4851	2.12e-06	0.0345396
comp30379_c0	-3.12119	2.67327	22.479	2.12e-06	0.0346494
comp19401_c0	-4.04749	1.32303	22.46	2.15e-06	0.0349941
comp26864_c0	-3.21127	1.80404	22.457	2.15e-06	0.0350475
comp24298_c0	-4.43256	1.88669	22.4358	2.17e-06	0.0354379
comp27819_c0	2.38556	3.41755	22.4019	2.21e-06	0.0360679
comp28235_c0	4.19113	3.31895	22.4012	2.21e-06	0.0360819
comp9004_c0	-2.30316	2.88774	22.3994	2.21e-06	0.036115
comp29515_c0	-2.95671	3.58845	22.3992	2.21e-06	0.0361191
comp31535_c0	2.25212	6.5373	22.3946	2.22e-06	0.036206
comp32896_c0	-2.48744	5.05078	22.3566	2.26e-06	0.0369294
comp30546_c0	5.00237	2.89688	22.3448	2.28e-06	0.0371569
comp627_c0	-5.21205	1.04224	22.3348	2.29e-06	0.0373513
comp30566_c0	2.16729	6.18403	22.3288	2.3e-06	0.0374666
comp26671_c0	-2.20198	3.3162	22.3288	2.3e-06	0.0374671
comp27105_c0	-2.71492	2.82422	22.3171	2.31e-06	0.0376961
comp31622_c0	3.90252	3.29011	22.305	2.33e-06	0.0379341
comp30857_c0	-2.53702	3.70862	22.3042	2.33e-06	0.0379499
comp1647_c0	-7.62069	-0.505203	22.2998	2.33e-06	0.0380383
comp31062_c0	-2.3863	5.23199	22.2424	2.4e-06	0.0391927
comp33304_c0	2.59848	6.41421	22.2417	2.4e-06	0.0392064
comp33591_c1	-2.98309	6.15849	22.2264	2.42e-06	0.0395206
comp30342_c0	2.86639	6.16525	22.2178	2.43e-06	0.0396963
comp28309_c0	-3.60288	2.26126	22.2136	2.44e-06	0.0397844
comp508309_c0	-5.47315	0.191008	22.1844	2.48e-06	0.0403941
comp11292_c0	-7.09083	-0.268657	22.1757	2.49e-06	0.0405764
comp29716_c1	3.14989	2.85548	22.1612	2.51e-06	0.0408855
comp24596_c0	1.75286	4.29437	22.1411	2.53e-06	0.0413147
comp20177_c0	-3.93264	1.76359	22.1233	2.56e-06	0.0416994
comp23748_c0	3.59215	0.400211	22.0423	2.67e-06	0.0434972
comp1742_c0	-6.60101	0.133578	22.0369	2.67e-06	0.0436195
comp13143_c0	-4.98949	0.419437	22.0359	2.68e-06	0.0436429
comp27135_c0	2.61004	3.47414	22.0354	2.68e-06	0.0436547
comp25371_c0	4.15309	4.51237	22.0182	2.7e-06	0.0440464
comp27781_c0	-4.26747	2.65503	22.0086	2.71e-06	0.0442671
comp27631_c0	2.10065	5.9543	21.9949	2.73e-06	0.0445856
comp429708_c0	-5.135	0.566215	21.9939	2.74e-06	0.0446074
comp31394_c0	4.95358	1.61205	21.9838	2.75e-06	0.044843
comp416798_c0	-7.05674	-0.24799	21.9799	2.76e-06	0.0449358
comp27945_c0	-2.51016	3.18952	21.9646	2.78e-06	0.0452941
comp191463_c0	-5.93052	0.516233	21.9616	2.78e-06	0.0453646
comp9310_c0	2.65898	6.15587	21.9611	2.78e-06	0.0453766
comp26136_c0	2.69904	10.4703	21.9591	2.79e-06	0.0454255
comp29199_c0	-2.66372	3.67898	21.9578	2.79e-06	0.0454554
comp31087_c0	1.94775	4.8778	21.9363	2.82e-06	0.0459676
comp14840_c0	3.87767	0.277352	21.9327	2.82e-06	0.0460538
comp17347_c0	7.06239	-0.285927	21.9318	2.83e-06	0.0460745
comp24347_c0	-3.79559	2.23142	21.9238	2.84e-06	0.0462674
comp114321_c0	5.009	0.279981	21.9228	2.84e-06	0.046292
comp22287_c0	-3.50113	1.2326	21.9221	2.84e-06	0.046308
comp21567_c0	4.18096	9.1132	21.9192	2.84e-06	0.0463776
comp28537_c0	2.69332	1.77851	21.9076	2.86e-06	0.0466596
comp26208_c0	2.4797	2.1178	21.9011	2.87e-06	0.0468186
comp22112_c0	-2.86926	2.90346	21.8881	2.89e-06	0.0471369
comp14843_c0	2.72832	5.66154	21.8868	2.89e-06	0.047168
comp119162_c0	-6.75507	0.228861	21.8825	2.9e-06	0.0472742
comp66053_c0	-4.70004	0.8252	21.8636	2.93e-06	0.0477432
comp26492_c0	2.43258	5.21525	21.8493	2.95e-06	0.0480994
comp33859_c0	2.78092	12.2513	21.8413	2.96e-06	0.0482992
comp29843_c0	2.84816	4.54363	21.8338	2.97e-06	0.0484899
comp32593_c0	1.6102	7.46974	21.8283	2.98e-06	0.0486292
comp28410_c0	-2.85219	1.90254	21.8226	2.99e-06	0.048774
comp25906_c0	-3.34317	3.14295	21.8221	2.99e-06	0.0487862
comp33422_c0	1.57602	8.7571	21.8109	3.01e-06	0.0490715
comp27951_c0	-7.55618	1.4774	21.8026	3.02e-06	0.0492831
comp254047_c0	-5.21221	1.21229	21.7881	3.04e-06	0.0496589

## Sheet: Table S8
Table S8. All DE contigs in head vs mouth parts comparison.
gene_ID	logFC	logCPM	LR	PValue	FDR
comp30112_c0	8.71839	5.35349	168.955	1.25e-38	2.1e-34
comp33515_c0	7.35974	5.80473	155.138	1.31e-35	2.19e-31
comp1234_c0	11.1879	5.50908	153.083	3.67e-35	6.17e-31
comp9109_c0	-10.9605	14.7932	130.08	3.94e-30	6.61e-26
comp28946_c0	-11.1902	4.78174	128.984	6.84e-30	1.15e-25
comp28328_c0	7.08588	8.79483	128.877	7.22e-30	1.21e-25
comp9071_c0	-10.366	7.83242	122.972	1.41e-28	2.37e-24
comp28260_c0	-11.7814	7.20385	120.011	6.29e-28	1.06e-23
comp28764_c0	-9.15566	4.98998	119.887	6.7e-28	1.12e-23
comp23703_c0	-5.4369	8.34863	115.372	6.52e-27	1.1e-22
comp35049_c0	-10.4301	9.32265	110.995	5.93e-26	9.96e-22
comp30185_c0	-8.65142	6.09958	110.38	8.09e-26	1.36e-21
comp18408_c0	-8.21733	5.75725	109.833	1.07e-25	1.79e-21
comp32579_c0	-4.09617	10.2498	109.614	1.19e-25	2e-21
comp29868_c0	6.37363	7.14916	107.091	4.25e-25	7.14e-21
comp32454_c0	-8.78314	5.22322	107.046	4.35e-25	7.3e-21
comp30070_c1	-5.83608	4.62399	106.578	5.51e-25	9.25e-21
comp14994_c0	-9.27966	6.78166	106.373	6.11e-25	1.03e-20
comp29161_c0	-6.47494	5.10688	105.54	9.3e-25	1.56e-20
comp30801_c0	-7.1656	5.13061	104.375	1.67e-24	2.81e-20
comp32197_c0	6.1199	5.78208	104.284	1.75e-24	2.94e-20
comp29352_c0	8.27128	4.64412	103.469	2.65e-24	4.44e-20
comp25233_c0	8.95655	7.5934	102.028	5.48e-24	9.19e-20
comp24030_c0	9.15216	9.56342	101.501	7.14e-24	1.2e-19
comp23975_c0	9.16521	8.93232	101.085	8.81e-24	1.48e-19
comp22499_c0	-5.20692	5.02529	100.4	1.25e-23	2.09e-19
comp9792_c0	9.95906	5.2556	100.077	1.47e-23	2.46e-19
comp30418_c0	-7.05323	6.96109	100.046	1.49e-23	2.5e-19
comp26124_c0	5.05522	8.93193	99.2118	2.27e-23	3.81e-19
comp29522_c0	-4.87265	6.51919	97.2333	6.16e-23	1.03e-18
comp32711_c0	-10.1837	8.81406	96.8742	7.39e-23	1.24e-18
comp31866_c0	-7.41198	4.78169	96.5466	8.72e-23	1.46e-18
comp22314_c0	7.46383	8.37974	96.0777	1.1e-22	1.85e-18
comp29922_c0	8.95702	3.69926	95.8528	1.24e-22	2.08e-18
comp33302_c0	-5.74423	6.96983	95.6335	1.38e-22	2.32e-18
comp43818_c0	-10.0572	5.5745	95.2669	1.66e-22	2.79e-18
comp31940_c0	-5.10252	8.00733	95.2654	1.66e-22	2.79e-18
comp23820_c0	6.78819	4.2772	94.8846	2.02e-22	3.39e-18
comp31235_c0	-5.58723	5.77859	94.5534	2.39e-22	4e-18
comp26904_c0	9.63202	6.77595	94.5051	2.44e-22	4.1e-18
comp32895_c0	-5.17135	6.05411	94.1912	2.86e-22	4.81e-18
comp31430_c0	-5.60997	5.44395	94.0207	3.12e-22	5.24e-18
comp30704_c0	5.00002	8.04388	93.8	3.49e-22	5.86e-18
comp33079_c1	-5.23857	7.42889	93.6437	3.78e-22	6.34e-18
comp25293_c0	4.90119	5.53593	92.8422	5.66e-22	9.51e-18
comp33000_c0	-6.56945	4.66498	92.7682	5.88e-22	9.87e-18
comp22610_c0	-9.23991	5.9768	91.5423	1.09e-21	1.83e-17
comp24561_c0	-10.7039	4.26434	91.5181	1.11e-21	1.86e-17
comp30070_c0	-5.44207	5.05389	91.3967	1.18e-21	1.97e-17
comp9149_c0	5.98728	8.3414	91.0887	1.37e-21	2.31e-17
comp20798_c0	10.4054	7.74049	90.7763	1.61e-21	2.7e-17
comp30886_c0	-6.31914	4.72098	90.3575	1.99e-21	3.34e-17
comp29668_c0	-6.90653	10.2459	90.2887	2.06e-21	3.46e-17
comp27773_c0	-7.50769	5.06536	90.1009	2.26e-21	3.8e-17
comp24582_c0	-10.3739	5.70918	88.9331	4.08e-21	6.86e-17
comp30894_c0	-8.70926	4.92014	88.9041	4.14e-21	6.96e-17
comp33382_c0	4.75379	6.27556	88.877	4.2e-21	7.05e-17
comp16002_c0	-4.63643	6.49265	88.8576	4.24e-21	7.12e-17
comp29930_c0	7.41233	8.34754	88.848	4.26e-21	7.16e-17
comp16342_c0	9.61386	2.4678	87.9941	6.56e-21	1.1e-16
comp25161_c1	7.43338	8.15969	87.9878	6.59e-21	1.11e-16
comp23168_c0	-6.07486	3.97341	87.8699	6.99e-21	1.17e-16
comp33289_c2	-10.6501	8.42564	87.4776	8.52e-21	1.43e-16
comp27005_c0	-6.83977	7.06878	87.0247	1.07e-20	1.8e-16
comp24848_c0	4.51187	4.12261	86.4551	1.43e-20	2.4e-16
comp32298_c0	7.08347	6.23836	86.1549	1.66e-20	2.79e-16
comp30064_c0	-9.8118	10.1656	86.0618	1.74e-20	2.93e-16
comp32772_c0	-7.67483	5.32732	85.2771	2.59e-20	4.35e-16
comp33579_c0	7.70974	5.62455	85.0466	2.91e-20	4.89e-16
comp30803_c1	-10.0597	9.19331	84.5745	3.7e-20	6.21e-16
comp26705_c0	-8.86792	4.96878	84.2604	4.34e-20	7.28e-16
comp28961_c0	5.25097	10.1127	84.2504	4.36e-20	7.32e-16
comp30037_c0	4.37811	5.63797	83.5081	6.35e-20	1.07e-15
comp31587_c0	-4.98145	8.58368	83.4816	6.43e-20	1.08e-15
comp28352_c0	7.21441	4.65866	83.4754	6.45e-20	1.08e-15
comp32015_c0	-5.67609	6.45932	83.3636	6.83e-20	1.15e-15
comp30204_c0	-4.76865	6.47706	83.3253	6.96e-20	1.17e-15
comp26605_c0	5.73698	4.80965	83.1175	7.73e-20	1.3e-15
comp33627_c0	-4.48536	9.67522	82.8084	9.04e-20	1.52e-15
comp31414_c0	-4.57518	5.08074	81.955	1.39e-19	2.34e-15
comp29740_c0	-5.98806	5.32788	81.8526	1.47e-19	2.46e-15
comp32955_c0	4.90912	7.02415	81.7218	1.57e-19	2.63e-15
comp20049_c0	-8.67701	6.68998	81.5902	1.67e-19	2.81e-15
comp29689_c0	-7.93114	3.32984	80.9809	2.28e-19	3.83e-15
comp30188_c0	5.24513	6.6144	80.9129	2.36e-19	3.96e-15
comp26822_c0	-8.51148	6.65603	80.4189	3.03e-19	5.08e-15
comp29377_c0	-10.1194	11.0207	80.2223	3.35e-19	5.62e-15
comp33012_c0	-4.16495	8.3215	80.0928	3.57e-19	6e-15
comp31612_c0	-4.43768	7.73877	79.9468	3.85e-19	6.46e-15
comp31806_c0	6.16638	6.40596	79.9014	3.94e-19	6.61e-15
comp15736_c0	-11.2713	5.17828	79.8478	4.04e-19	6.79e-15
comp31653_c0	-7.5805	5.95649	78.966	6.32e-19	1.06e-14
comp33650_c0	-5.23331	7.69205	78.7194	7.16e-19	1.2e-14
comp28345_c0	8.88808	2.72963	78.5089	7.96e-19	1.34e-14
comp11426_c0	-6.84123	2.63783	78.2224	9.21e-19	1.55e-14
comp25215_c0	4.82317	5.67334	77.9457	1.06e-18	1.78e-14
comp12364_c0	7.08708	2.62625	77.8158	1.13e-18	1.9e-14
comp31533_c0	-5.12112	5.74449	77.566	1.28e-18	2.15e-14
comp32081_c0	-4.30721	6.07703	77.3693	1.42e-18	2.38e-14
comp31129_c0	-5.30538	6.79753	77.3082	1.46e-18	2.46e-14
comp32367_c0	-8.12971	3.46225	77.2209	1.53e-18	2.57e-14
comp30645_c0	-6.77669	4.08824	75.6339	3.41e-18	5.73e-14
comp32294_c0	-5.03667	5.81802	75.5897	3.49e-18	5.86e-14
comp31515_c2	6.87223	8.91635	75.3737	3.9e-18	6.54e-14
comp32069_c0	-4.54688	5.72446	75.2588	4.13e-18	6.93e-14
comp31453_c0	4.71269	3.38341	75.2327	4.18e-18	7.02e-14
comp24023_c0	5.01076	7.66898	74.901	4.95e-18	8.31e-14
comp28230_c0	11.0717	6.85891	74.7837	5.25e-18	8.82e-14
comp27819_c0	5.60468	6.53218	74.759	5.32e-18	8.93e-14
comp32342_c0	-4.68571	7.03672	74.6056	5.75e-18	9.65e-14
comp28081_c0	-4.43494	5.85026	74.4512	6.22e-18	1.04e-13
comp19822_c0	-5.88695	4.01698	73.9627	7.96e-18	1.34e-13
comp32027_c0	-9.77299	7.48522	73.7642	8.8e-18	1.48e-13
comp33043_c0	4.98153	7.73634	73.7075	9.06e-18	1.52e-13
comp27235_c0	5.47536	10.133	73.6847	9.16e-18	1.54e-13
comp32974_c0	-3.95836	5.4525	73.491	1.01e-17	1.7e-13
comp29138_c0	-5.8285	3.54142	73.4461	1.03e-17	1.74e-13
comp25499_c0	-4.58549	5.00665	73.3455	1.09e-17	1.83e-13
comp28075_c0	-4.52754	5.8312	73.2924	1.12e-17	1.88e-13
comp25027_c0	-5.23174	3.65235	73.0108	1.29e-17	2.16e-13
comp25915_c0	-8.48182	3.2164	72.9649	1.32e-17	2.22e-13
comp29528_c0	-4.43575	5.21127	72.8384	1.41e-17	2.36e-13
comp33427_c2	-4.15577	8.90867	72.5869	1.6e-17	2.68e-13
comp9123_c0	5.6641	10.5105	72.0502	2.1e-17	3.52e-13
comp33432_c0	7.69825	2.49925	71.9617	2.19e-17	3.68e-13
comp27722_c0	-6.78907	4.33176	71.6075	2.63e-17	4.41e-13
comp32839_c0	9.31233	7.18494	71.5723	2.67e-17	4.49e-13
comp9626_c0	5.94479	7.50122	71.2508	3.15e-17	5.28e-13
comp28453_c0	-8.11559	3.67488	70.7169	4.12e-17	6.92e-13
comp23930_c0	-6.67868	3.53802	70.5829	4.41e-17	7.41e-13
comp26568_c0	-5.06894	6.37248	70.5355	4.52e-17	7.59e-13
comp32655_c0	4.05691	7.32346	70.4653	4.68e-17	7.86e-13
comp31820_c0	3.90954	6.03146	69.9898	5.96e-17	1e-12
comp29384_c0	6.29889	8.69956	69.8305	6.46e-17	1.08e-12
comp26798_c0	4.22546	7.24129	69.801	6.56e-17	1.1e-12
comp30737_c2	6.17237	2.61721	69.7368	6.78e-17	1.14e-12
comp25974_c0	4.30829	7.80606	69.7023	6.9e-17	1.16e-12
comp24093_c0	7.40626	8.20523	69.5519	7.44e-17	1.25e-12
comp21626_c0	4.75828	12.7487	69.536	7.5e-17	1.26e-12
comp28105_c0	-5.69741	4.6958	69.1536	9.11e-17	1.53e-12
comp28692_c0	-3.85171	7.07143	69.0562	9.57e-17	1.61e-12
comp25161_c0	8.24233	3.10795	68.9946	9.87e-17	1.66e-12
comp28586_c0	-7.00471	4.35392	68.9888	9.9e-17	1.66e-12
comp82872_c0	7.67332	1.65265	68.8344	1.07e-16	1.8e-12
comp29526_c0	3.20635	6.55552	68.6218	1.19e-16	2e-12
comp29395_c0	-6.43925	4.6486	68.5703	1.22e-16	2.06e-12
comp82036_c0	7.48741	3.15228	67.932	1.69e-16	2.84e-12
comp31378_c0	-3.8902	7.71923	67.9279	1.7e-16	2.85e-12
comp32812_c0	-4.64453	7.69791	67.7118	1.89e-16	3.18e-12
comp32392_c0	-4.48889	6.29919	67.6744	1.93e-16	3.24e-12
comp26206_c0	5.37235	3.08644	67.5323	2.07e-16	3.48e-12
comp129985_c0	8.40368	0.905696	67.4464	2.16e-16	3.63e-12
comp30523_c0	-4.18414	5.35946	67.3216	2.31e-16	3.87e-12
comp33450_c0	3.35548	6.37502	67.2781	2.36e-16	3.96e-12
comp23889_c0	6.14946	1.49879	67.2177	2.43e-16	4.08e-12
comp33670_c0	-3.92694	6.41694	66.7459	3.09e-16	5.18e-12
comp32515_c0	-3.62217	7.39015	66.6787	3.2e-16	5.36e-12
comp27576_c0	3.17997	5.45908	66.6572	3.23e-16	5.42e-12
comp24160_c0	-6.16269	3.86032	66.5901	3.34e-16	5.61e-12
comp17771_c0	-5.01511	3.86797	66.5777	3.36e-16	5.65e-12
comp18299_c0	6.37762	8.06498	66.3986	3.68e-16	6.18e-12
comp30705_c0	-8.11047	10.9578	66.1	4.29e-16	7.2e-12
comp25597_c0	10.7402	7.80583	65.9252	4.68e-16	7.86e-12
comp28228_c0	3.50226	7.83788	65.6591	5.36e-16	9e-12
comp9107_c0	5.98393	13.7404	65.625	5.45e-16	9.16e-12
comp32666_c0	-4.41909	5.8679	65.5382	5.7e-16	9.57e-12
comp30306_c0	-6.98017	4.47756	65.5094	5.78e-16	9.71e-12
comp33181_c0	5.2023	3.04909	65.478	5.88e-16	9.87e-12
comp24282_c0	-6.86674	3.97605	65.2578	6.57e-16	1.1e-11
comp28920_c0	-3.34775	7.2359	64.9845	7.55e-16	1.27e-11
comp31244_c0	10.6142	4.14003	64.951	7.68e-16	1.29e-11
comp33277_c0	4.15941	8.67617	64.9049	7.86e-16	1.32e-11
comp28809_c0	-4.55529	6.03846	64.6471	8.96e-16	1.5e-11
comp10352_c0	-5.08829	4.17454	64.0514	1.21e-15	2.03e-11
comp24470_c0	8.35005	1.38434	63.694	1.45e-15	2.44e-11
comp29568_c0	-3.74446	6.5573	63.4781	1.62e-15	2.72e-11
comp23832_c0	-7.21068	2.31229	63.1349	1.93e-15	3.24e-11
comp30291_c0	-4.30765	6.57443	63.0925	1.97e-15	3.31e-11
comp7398_c0	-4.92058	3.10113	63.0789	1.99e-15	3.33e-11
comp33698_c0	-3.59488	7.26964	63.0097	2.06e-15	3.45e-11
comp22329_c0	-5.76762	4.69093	62.9911	2.08e-15	3.49e-11
comp26738_c0	3.11697	8.48297	62.7629	2.33e-15	3.91e-11
comp26795_c0	3.10895	8.81472	62.684	2.43e-15	4.07e-11
comp30329_c0	4.35953	7.01082	62.5375	2.61e-15	4.39e-11
comp32042_c0	5.22812	3.56586	62.4886	2.68e-15	4.5e-11
comp24290_c0	7.44197	2.73048	62.4536	2.73e-15	4.58e-11
comp22829_c0	-4.63499	4.20015	62.4517	2.73e-15	4.58e-11
comp25433_c0	-10.7476	3.93483	62.4164	2.78e-15	4.67e-11
comp30184_c0	4.95782	4.19852	62.396	2.81e-15	4.72e-11
comp32176_c0	-7.21298	3.92614	62.2825	2.98e-15	5e-11
comp21519_c0	7.44824	0.659806	61.9501	3.52e-15	5.91e-11
comp29502_c0	-4.44129	4.19183	61.911	3.59e-15	6.03e-11
comp23025_c0	4.9065	2.03438	61.8999	3.61e-15	6.07e-11
comp21614_c0	-9.97763	15.1427	61.8884	3.63e-15	6.1e-11
comp24552_c0	-9.89638	3.57882	61.5912	4.23e-15	7.1e-11
comp32295_c0	-4.04423	5.72533	61.527	4.37e-15	7.33e-11
comp31135_c0	-4.39508	4.58297	61.4711	4.49e-15	7.54e-11
comp28323_c0	-5.56351	6.07887	61.3692	4.73e-15	7.94e-11
comp24894_c0	-5.42339	3.94435	61.3611	4.75e-15	7.98e-11
comp31110_c0	-6.8587	5.44104	60.9608	5.82e-15	9.77e-11
comp24083_c0	-4.60331	5.62928	60.8763	6.08e-15	1.02e-10
comp33506_c0	-3.69931	9.45515	60.8271	6.23e-15	1.05e-10
comp30836_c0	-5.3228	4.80263	60.7568	6.46e-15	1.08e-10
comp30269_c0	3.32101	5.57542	60.3585	7.91e-15	1.33e-10
comp33443_c0	-4.04143	5.69581	60.2328	8.43e-15	1.41e-10
comp204533_c0	8.59498	1.2077	59.9921	9.52e-15	1.6e-10
comp30536_c0	-8.99872	6.96845	59.9107	9.93e-15	1.67e-10
comp24338_c0	-5.66288	2.99207	59.8753	1.01e-14	1.7e-10
comp20976_c0	-7.64572	3.37466	59.7499	1.08e-14	1.81e-10
comp32498_c0	-3.43988	7.77675	59.5616	1.19e-14	1.99e-10
comp20708_c0	7.81338	1.50844	59.3869	1.3e-14	2.17e-10
comp26603_c0	-8.15581	7.45508	59.2966	1.36e-14	2.28e-10
comp31693_c0	-4.80558	5.41304	59.213	1.41e-14	2.38e-10
comp319540_c0	7.42753	1.20366	59.211	1.42e-14	2.38e-10
comp25758_c0	4.97879	4.15215	58.9809	1.59e-14	2.67e-10
comp24526_c0	-3.87197	4.75525	58.8997	1.66e-14	2.79e-10
comp32312_c0	-4.76066	5.0193	58.7909	1.75e-14	2.94e-10
comp8696_c0	5.08569	2.37064	58.6586	1.88e-14	3.15e-10
comp26379_c0	-7.08691	3.08133	58.5825	1.95e-14	3.27e-10
comp40780_c0	-4.65814	8.03935	58.2805	2.27e-14	3.82e-10
comp16848_c0	7.70858	1.11242	58.2242	2.34e-14	3.93e-10
comp31063_c0	-4.67551	6.51914	58.1014	2.49e-14	4.18e-10
comp33411_c0	-5.55772	6.01678	58.0905	2.5e-14	4.2e-10
comp9780_c0	5.7436	4.53078	58.0584	2.54e-14	4.27e-10
comp33513_c0	-4.17826	9.77912	57.9073	2.75e-14	4.61e-10
comp29055_c0	-4.92021	9.0422	57.6366	3.15e-14	5.29e-10
comp24781_c0	3.6216	4.63175	57.5525	3.29e-14	5.52e-10
comp22379_c0	-9.52483	2.74481	57.4761	3.42e-14	5.74e-10
comp33712_c0	-3.20171	7.19877	57.4638	3.44e-14	5.78e-10
comp28282_c0	4.8262	7.0847	57.389	3.58e-14	6e-10
comp18827_c0	7.98908	1.09277	57.1397	4.06e-14	6.81e-10
comp32370_c0	4.59254	8.4241	57.0529	4.24e-14	7.12e-10
comp26626_c0	-8.65392	5.52146	56.9542	4.46e-14	7.49e-10
comp28907_c0	-3.95986	7.17384	56.9341	4.51e-14	7.57e-10
comp26304_c0	6.47325	2.4654	56.8288	4.75e-14	7.98e-10
comp20078_c0	-6.26984	3.12906	56.7351	4.99e-14	8.37e-10
comp18923_c0	5.14425	2.93015	56.725	5.01e-14	8.41e-10
comp30546_c0	5.24802	3.63606	56.6481	5.21e-14	8.75e-10
comp192794_c0	7.10147	1.56492	56.6342	5.25e-14	8.81e-10
comp16228_c0	-7.95361	3.0838	56.5748	5.41e-14	9.08e-10
comp31168_c0	4.45346	2.54189	56.5197	5.56e-14	9.34e-10
comp513_c0	-7.99423	2.54043	56.4569	5.74e-14	9.64e-10
comp28672_c0	-4.68227	4.10483	56.2171	6.49e-14	1.09e-09
comp31515_c1	7.03939	4.02919	56.0656	7.01e-14	1.18e-09
comp32703_c0	4.04613	4.96223	56.0334	7.12e-14	1.2e-09
comp19538_c0	5.24214	4.78674	55.9892	7.29e-14	1.22e-09
comp33176_c0	-3.0014	6.67733	55.9788	7.33e-14	1.23e-09
comp32282_c0	-5.93138	5.3977	55.9457	7.45e-14	1.25e-09
comp28099_c0	3.92452	3.67758	55.9256	7.53e-14	1.26e-09
comp30346_c0	3.74243	5.86165	55.821	7.94e-14	1.33e-09
comp31559_c1	5.11778	12.09	55.7013	8.44e-14	1.42e-09
comp26986_c0	-3.17796	6.05307	55.6625	8.6e-14	1.44e-09
comp27580_c0	9.23175	3.33102	55.652	8.65e-14	1.45e-09
comp3603_c0	9.1231	2.45425	55.6502	8.66e-14	1.45e-09
comp30615_c0	-3.45763	9.13167	55.0883	1.15e-13	1.93e-09
comp33555_c0	-5.13228	6.31068	54.975	1.22e-13	2.05e-09
comp25836_c0	-14.886	5.18843	54.8251	1.32e-13	2.21e-09
comp33335_c0	-4.45998	5.84518	54.726	1.39e-13	2.33e-09
comp3573_c0	5.54349	3.65653	54.7243	1.39e-13	2.33e-09
comp24174_c0	-7.61853	3.95881	54.6475	1.44e-13	2.42e-09
comp20928_c0	3.86252	2.43294	54.6447	1.44e-13	2.42e-09
comp31702_c0	4.95678	2.80661	54.6372	1.45e-13	2.43e-09
comp26729_c0	-5.23644	5.62579	54.6223	1.46e-13	2.45e-09
comp27475_c0	-9.04909	2.77769	54.5525	1.51e-13	2.54e-09
comp9087_c0	5.54119	3.60524	54.532	1.53e-13	2.57e-09
comp31590_c0	-6.5091	3.25306	54.3508	1.68e-13	2.82e-09
comp26254_c0	-4.80697	3.39822	54.0481	1.96e-13	3.28e-09
comp1089_c0	8.31915	8.2462	54.0435	1.96e-13	3.29e-09
comp29217_c0	5.10572	3.76808	54.0023	2e-13	3.36e-09
comp27256_c0	-6.43995	2.90248	53.9789	2.03e-13	3.4e-09
comp29125_c0	-5.76647	3.11446	53.9787	2.03e-13	3.4e-09
comp33600_c0	-4.7067	4.57004	53.9743	2.03e-13	3.41e-09
comp9090_c0	5.27721	9.33927	53.9435	2.06e-13	3.46e-09
comp26989_c0	-3.87573	4.94752	53.9179	2.09e-13	3.51e-09
comp27453_c0	-5.551	9.14908	53.751	2.28e-13	3.82e-09
comp21651_c0	7.99161	4.82818	53.7444	2.28e-13	3.83e-09
comp24542_c0	-4.19594	3.98466	53.7034	2.33e-13	3.91e-09
comp31379_c0	-4.03625	5.45787	53.4928	2.6e-13	4.36e-09
comp31733_c0	-3.91878	5.43143	53.2442	2.95e-13	4.94e-09
comp8852_c0	9.21173	4.57986	53.0525	3.25e-13	5.45e-09
comp27820_c0	4.71749	1.99571	53.0336	3.28e-13	5.5e-09
comp29803_c0	-4.40526	5.29419	53.0012	3.33e-13	5.6e-09
comp29137_c0	-6.12116	3.78449	52.9281	3.46e-13	5.81e-09
comp17911_c0	-7.34023	2.42943	52.9124	3.49e-13	5.85e-09
comp25756_c0	5.71364	1.39382	52.8122	3.67e-13	6.16e-09
comp33696_c0	-6.67462	6.10024	52.7822	3.73e-13	6.26e-09
comp31998_c0	12.0645	10.3376	52.7572	3.77e-13	6.34e-09
comp30423_c0	10.4346	2.97221	52.7436	3.8e-13	6.38e-09
comp31929_c0	-4.19032	6.08026	52.6738	3.94e-13	6.61e-09
comp21203_c0	2.93542	7.35756	52.5902	4.11e-13	6.9e-09
comp24430_c0	-2.99031	6.05556	52.548	4.2e-13	7.05e-09
comp24509_c0	8.98301	3.3586	51.9107	5.81e-13	9.75e-09
comp29189_c0	-4.43152	4.43417	51.7669	6.25e-13	1.05e-08
comp33652_c0	-3.28028	7.55717	51.75	6.3e-13	1.06e-08
comp26371_c0	4.59984	2.52327	51.7319	6.36e-13	1.07e-08
comp326926_c0	-6.69195	2.91918	51.6683	6.57e-13	1.1e-08
comp16115_c0	4.62259	1.82417	51.6482	6.64e-13	1.11e-08
comp29011_c0	5.36157	2.29974	51.5241	7.07e-13	1.19e-08
comp33064_c0	-3.91045	5.55111	51.4918	7.19e-13	1.21e-08
comp26377_c0	-3.39595	5.29297	51.486	7.21e-13	1.21e-08
comp23463_c1	8.26938	2.24609	51.392	7.56e-13	1.27e-08
comp27986_c0	7.25274	1.81517	51.3348	7.79e-13	1.31e-08
comp9324_c0	-3.98404	4.86869	51.2576	8.1e-13	1.36e-08
comp32358_c0	-6.46517	4.52557	51.0496	9.01e-13	1.51e-08
comp9902_c0	5.33268	1.35149	51.0438	9.03e-13	1.52e-08
comp30819_c0	-4.25395	5.53285	50.9978	9.25e-13	1.55e-08
comp28188_c0	-7.67762	4.06575	50.9886	9.29e-13	1.56e-08
comp29331_c0	5.50498	6.78333	50.9712	9.37e-13	1.57e-08
comp29506_c0	-4.0928	5.41274	50.9591	9.43e-13	1.58e-08
comp32833_c0	3.65427	8.62872	50.93	9.57e-13	1.61e-08
comp28803_c0	4.20598	5.57733	50.9036	9.7e-13	1.63e-08
comp27882_c0	-5.72527	4.51821	50.8693	9.87e-13	1.66e-08
comp31361_c0	-3.21862	4.26708	50.8129	1.02e-12	1.71e-08
comp298582_c0	8.11075	0.582691	50.7524	1.05e-12	1.76e-08
comp30389_c0	-3.7246	5.65697	50.7341	1.06e-12	1.78e-08
comp16236_c0	8.7404	1.43704	50.7271	1.06e-12	1.78e-08
comp32736_c0	4.12157	7.47661	50.6812	1.09e-12	1.82e-08
comp17884_c0	-6.5254	2.93605	50.6611	1.1e-12	1.84e-08
comp27211_c0	-3.98855	4.06397	50.6129	1.13e-12	1.89e-08
comp33482_c0	3.44623	6.24445	50.5765	1.15e-12	1.92e-08
comp30885_c0	-3.64824	7.12579	50.4733	1.21e-12	2.03e-08
comp22734_c0	10.0637	2.71123	50.1169	1.45e-12	2.43e-08
comp300663_c0	-8.53128	1.56364	49.9879	1.55e-12	2.6e-08
comp25056_c0	-5.54994	2.05806	49.822	1.68e-12	2.83e-08
comp28759_c0	-4.2824	3.8472	49.7799	1.72e-12	2.89e-08
comp28949_c0	3.46149	7.53502	49.6614	1.83e-12	3.07e-08
comp15305_c0	7.07383	1.74081	49.6432	1.84e-12	3.1e-08
comp32350_c0	-7.29353	4.15944	49.6332	1.85e-12	3.11e-08
comp402454_c0	5.35839	2.18705	49.5995	1.89e-12	3.17e-08
comp35572_c0	5.15354	3.71098	49.45	2.03e-12	3.42e-08
comp16890_c0	3.50906	5.67198	49.4483	2.04e-12	3.42e-08
comp24528_c0	-4.7287	4.82843	49.3456	2.15e-12	3.6e-08
comp33627_c1	-4.9343	5.36992	49.3242	2.17e-12	3.64e-08
comp29974_c0	-4.36607	7.76041	49.3096	2.19e-12	3.67e-08
comp24405_c0	3.72706	3.32662	49.2737	2.23e-12	3.74e-08
comp18922_c0	-6.09129	3.18954	49.2727	2.23e-12	3.74e-08
comp33238_c1	-4.60624	5.66719	49.2128	2.3e-12	3.86e-08
comp29891_c0	-6.37423	5.3354	49.19	2.32e-12	3.9e-08
comp28226_c0	-3.72325	6.67778	49.1698	2.35e-12	3.94e-08
comp28469_c0	-4.05787	3.95685	49.1144	2.41e-12	4.05e-08
comp32170_c0	-5.20091	4.39053	49.0906	2.44e-12	4.1e-08
comp31219_c0	-3.74995	6.62953	49.0182	2.54e-12	4.26e-08
comp28418_c0	-3.52108	4.86068	49.005	2.55e-12	4.29e-08
comp29764_c0	3.60354	2.82074	48.9544	2.62e-12	4.4e-08
comp30372_c0	-3.7885	5.83633	48.8016	2.83e-12	4.75e-08
comp13356_c0	-5.90096	4.56758	48.7767	2.87e-12	4.82e-08
comp14991_c0	-7.21674	2.39123	48.7327	2.93e-12	4.92e-08
comp32461_c0	-3.73858	6.55887	48.7004	2.98e-12	5.01e-08
comp31543_c0	-3.8851	8.19044	48.6155	3.11e-12	5.23e-08
comp31591_c0	-3.6968	5.44824	48.5732	3.18e-12	5.34e-08
comp29694_c0	-7.88063	2.93181	48.5411	3.23e-12	5.43e-08
comp29356_c0	-5.53048	2.82765	48.5319	3.25e-12	5.46e-08
comp32882_c0	-3.41121	5.82692	48.5074	3.29e-12	5.52e-08
comp7718_c0	7.0726	2.34588	48.4546	3.38e-12	5.67e-08
comp29163_c0	-4.24827	3.50985	48.45	3.39e-12	5.69e-08
comp31552_c0	3.25966	3.81011	48.3956	3.48e-12	5.85e-08
comp20204_c0	-3.91533	6.50533	48.3481	3.57e-12	5.99e-08
comp17454_c0	-3.81801	4.24013	48.2362	3.78e-12	6.34e-08
comp24709_c0	3.48373	4.59362	48.2176	3.81e-12	6.4e-08
comp350178_c0	6.90294	0.809928	48.1358	3.98e-12	6.68e-08
comp35412_c0	-2.84908	6.69945	47.976	4.31e-12	7.24e-08
comp30183_c0	2.66706	5.74535	47.9747	4.32e-12	7.25e-08
comp29459_c0	-5.73014	4.15957	47.9483	4.38e-12	7.35e-08
comp24607_c0	-5.04838	2.87115	47.9052	4.47e-12	7.51e-08
comp33194_c0	-3.37868	6.65957	47.8734	4.55e-12	7.63e-08
comp24109_c0	3.76883	2.41818	47.8204	4.67e-12	7.84e-08
comp30465_c0	-4.58053	3.5965	47.8141	4.69e-12	7.87e-08
comp29267_c0	-5.62307	6.14152	47.789	4.75e-12	7.97e-08
comp22411_c0	-3.62274	3.56344	47.6948	4.98e-12	8.36e-08
comp33403_c0	-3.06616	7.74166	47.6653	5.06e-12	8.49e-08
comp31892_c0	-3.34435	5.46496	47.6587	5.07e-12	8.52e-08
comp27945_c0	-3.54526	3.28503	47.5776	5.29e-12	8.88e-08
comp25823_c0	-3.86243	3.70325	47.5433	5.38e-12	9.03e-08
comp320456_c0	7.8691	0.194321	47.5158	5.46e-12	9.16e-08
comp19514_c0	5.49539	2.09462	47.3623	5.9e-12	9.91e-08
comp29178_c0	-3.39199	4.88535	47.3355	5.98e-12	1e-07
comp27572_c1	-3.49097	10.2146	47.3346	5.98e-12	1e-07
comp33598_c0	-3.90955	7.25657	47.2995	6.09e-12	1.02e-07
comp32665_c0	-8.67458	5.31481	47.2782	6.16e-12	1.03e-07
comp31457_c0	4.44319	3.24502	47.2024	6.4e-12	1.07e-07
comp32607_c0	-4.50181	4.87537	47.1616	6.54e-12	1.1e-07
comp10714_c0	-4.33085	3.72489	47.1259	6.66e-12	1.12e-07
comp24649_c0	-7.03196	2.7661	47.0858	6.79e-12	1.14e-07
comp21325_c0	-4.24919	4.52216	47.0664	6.86e-12	1.15e-07
comp28544_c0	-9.01904	2.62006	47.0495	6.92e-12	1.16e-07
comp31595_c0	-3.59817	5.66827	47.0494	6.92e-12	1.16e-07
comp24426_c0	-6.08544	2.93654	47.0401	6.95e-12	1.17e-07
comp24366_c0	-5.32155	2.44655	46.9781	7.18e-12	1.21e-07
comp33429_c0	-4.83387	6.35916	46.8689	7.59e-12	1.27e-07
comp19410_c0	-6.0937	2.70314	46.8646	7.61e-12	1.28e-07
comp20895_c0	-4.30272	3.83159	46.745	8.09e-12	1.36e-07
comp29091_c0	2.7761	8.41363	46.669	8.4e-12	1.41e-07
comp32236_c0	-4.07648	4.6418	46.5964	8.72e-12	1.46e-07
comp33677_c0	-2.92824	7.50171	46.5753	8.82e-12	1.48e-07
comp33755_c0	-2.87667	9.20573	46.5165	9.09e-12	1.53e-07
comp30611_c0	-2.91889	6.75064	46.5081	9.12e-12	1.53e-07
comp27922_c0	4.93695	9.04484	46.43	9.49e-12	1.59e-07
comp168885_c0	-8.18788	1.93092	46.3166	1.01e-11	1.69e-07
comp24120_c0	-4.57419	2.73672	46.3103	1.01e-11	1.69e-07
comp25962_c0	-5.67403	2.2708	46.2882	1.02e-11	1.71e-07
comp32258_c1	3.12448	5.91119	46.2643	1.03e-11	1.73e-07
comp25376_c0	-4.51598	3.74035	46.2609	1.04e-11	1.74e-07
comp14787_c0	4.69311	3.20811	46.2436	1.04e-11	1.75e-07
comp28249_c0	-5.62587	3.68423	46.231	1.05e-11	1.76e-07
comp27262_c0	-5.19179	3.29673	46.1642	1.09e-11	1.83e-07
comp15437_c0	-3.26786	9.76968	46.131	1.11e-11	1.86e-07
comp28745_c0	-4.53205	6.57976	46.1096	1.12e-11	1.88e-07
comp22614_c0	-3.64991	3.93452	46.0439	1.16e-11	1.94e-07
comp14707_c0	-4.11012	2.68502	46.0354	1.16e-11	1.95e-07
comp23432_c0	5.15551	2.56814	45.966	1.2e-11	2.02e-07
comp28863_c0	-4.67394	4.11185	45.8307	1.29e-11	2.16e-07
comp20736_c0	-4.24765	3.39467	45.8034	1.31e-11	2.19e-07
comp33639_c0	-3.48994	8.27738	45.7112	1.37e-11	2.3e-07
comp25126_c0	3.57257	7.90167	45.6464	1.42e-11	2.38e-07
comp24776_c0	-4.9535	3.95653	45.5164	1.51e-11	2.54e-07
comp30594_c0	-4.03091	4.55949	45.4445	1.57e-11	2.64e-07
comp26420_c0	-4.33087	3.26319	45.4422	1.57e-11	2.64e-07
comp19406_c0	-8.4646	1.3343	45.3171	1.68e-11	2.81e-07
comp184817_c0	-6.09358	4.49434	45.2532	1.73e-11	2.91e-07
comp30110_c0	-3.92215	3.56828	45.2031	1.78e-11	2.98e-07
comp370264_c0	-8.88724	1.94732	45.1961	1.78e-11	2.99e-07
comp28467_c0	-4.14068	3.27209	45.0984	1.87e-11	3.15e-07
comp29236_c0	3.89552	2.52655	44.9073	2.07e-11	3.47e-07
comp24154_c0	-5.33092	3.14851	44.8606	2.12e-11	3.55e-07
comp22794_c1	-6.79377	3.55063	44.8504	2.13e-11	3.57e-07
comp1127_c0	-5.92072	2.36624	44.834	2.14e-11	3.6e-07
comp23395_c0	-5.57769	2.97195	44.8299	2.15e-11	3.61e-07
comp29746_c0	-3.33959	5.36099	44.795	2.19e-11	3.67e-07
comp28464_c0	3.30629	4.21123	44.7561	2.23e-11	3.75e-07
comp31080_c0	-3.58328	4.75033	44.7012	2.3e-11	3.85e-07
comp30016_c0	3.39005	6.93972	44.6868	2.31e-11	3.88e-07
comp27321_c0	3.70722	10.1169	44.5383	2.49e-11	4.19e-07
comp31878_c0	4.2056	9.04425	44.5374	2.5e-11	4.19e-07
comp25918_c0	-3.94377	3.43436	44.5089	2.53e-11	4.25e-07
comp22701_c0	-5.55352	2.11615	44.4862	2.56e-11	4.3e-07
comp79289_c0	-4.80728	3.13751	44.3723	2.71e-11	4.56e-07
comp27581_c0	-2.7903	9.95015	44.3371	2.76e-11	4.64e-07
comp32933_c0	3.80488	5.4445	44.3308	2.77e-11	4.66e-07
comp15039_c0	-3.99449	3.30262	44.3006	2.82e-11	4.73e-07
comp32740_c0	-3.65228	7.72068	44.1999	2.96e-11	4.98e-07
comp20483_c0	-5.76844	4.10726	44.1986	2.97e-11	4.98e-07
comp32566_c0	-6.7097	4.42099	44.1444	3.05e-11	5.12e-07
comp29453_c0	2.79397	5.46929	44.103	3.12e-11	5.23e-07
comp20667_c0	-5.18653	2.90202	44.0392	3.22e-11	5.4e-07
comp877281_c0	5.15817	0.543415	43.989	3.3e-11	5.54e-07
comp29883_c0	-3.85006	7.12158	43.9267	3.41e-11	5.72e-07
comp27408_c0	-7.48557	7.52315	43.7536	3.72e-11	6.25e-07
comp31947_c0	-4.03283	4.9692	43.4744	4.3e-11	7.21e-07
comp33020_c0	-4.76	5.49335	43.4306	4.39e-11	7.37e-07
comp22453_c0	-5.34603	2.24246	43.4027	4.46e-11	7.48e-07
comp25745_c0	3.30694	6.71656	43.3451	4.59e-11	7.7e-07
comp25267_c0	-9.26996	2.47895	43.261	4.79e-11	8.04e-07
comp24390_c0	2.61259	5.53884	43.2552	4.8e-11	8.07e-07
comp33771_c0	2.3515	10.2548	43.2073	4.92e-11	8.27e-07
comp30150_c0	-4.6452	6.3989	43.1872	4.97e-11	8.35e-07
comp33381_c0	2.90269	7.85948	43.1518	5.07e-11	8.5e-07
comp33751_c0	2.60554	10.8962	42.996	5.49e-11	9.21e-07
comp23219_c0	-4.23547	2.56694	42.9558	5.6e-11	9.4e-07
comp313101_c0	-9.18272	2.9184	42.9454	5.63e-11	9.45e-07
comp24518_c0	-6.85708	4.2622	42.9365	5.65e-11	9.49e-07
comp23842_c0	5.05498	4.01948	42.8863	5.8e-11	9.74e-07
comp23694_c0	4.92979	1.81553	42.847	5.92e-11	9.94e-07
comp153325_c0	-7.84752	1.61993	42.839	5.94e-11	9.98e-07
comp7853_c0	7.71618	3.85614	42.8016	6.06e-11	1.02e-06
comp30531_c0	-6.68622	4.17439	42.6618	6.51e-11	1.09e-06
comp33653_c0	-4.3715	9.08087	42.6395	6.58e-11	1.1e-06
comp13221_c0	-5.91766	1.97484	42.5707	6.82e-11	1.14e-06
comp35016_c0	3.4286	4.24077	42.5402	6.92e-11	1.16e-06
comp24598_c0	-8.06728	2.30286	42.5043	7.05e-11	1.18e-06
comp122407_c0	-6.36831	4.09962	42.3978	7.45e-11	1.25e-06
comp19499_c0	-5.17577	3.99992	42.3267	7.72e-11	1.3e-06
comp23748_c0	4.95008	1.4406	42.2966	7.84e-11	1.32e-06
comp26593_c0	-2.8818	7.14359	42.2137	8.18e-11	1.37e-06
comp3168_c0	-7.91476	1.80041	42.179	8.33e-11	1.4e-06
comp25217_c0	7.10049	1.86635	42.1789	8.33e-11	1.4e-06
comp24655_c0	-4.86342	4.26933	42.1778	8.33e-11	1.4e-06
comp26794_c0	-4.93383	1.75711	42.1406	8.49e-11	1.43e-06
comp22367_c0	5.35585	1.96644	42.1101	8.63e-11	1.45e-06
comp5482_c0	-4.6991	2.43408	42.0564	8.87e-11	1.49e-06
comp31928_c0	3.42369	4.32163	42.037	8.96e-11	1.5e-06
comp30652_c0	-3.94869	3.82817	41.8471	9.87e-11	1.66e-06
comp30670_c0	-3.9917	6.96478	41.7819	1.02e-10	1.71e-06
comp30814_c0	-4.33568	3.97795	41.769	1.03e-10	1.72e-06
comp25725_c0	-5.94749	2.30821	41.7515	1.04e-10	1.74e-06
comp20733_c0	-4.30018	3.76994	41.7456	1.04e-10	1.75e-06
comp29678_c0	-3.74686	4.11305	41.6944	1.07e-10	1.79e-06
comp178934_c0	-5.01036	2.5379	41.621	1.11e-10	1.86e-06
comp28572_c0	2.84466	8.49339	41.6104	1.11e-10	1.87e-06
comp31891_c0	-3.51891	4.18009	41.5817	1.13e-10	1.9e-06
comp22010_c0	-3.34879	3.73262	41.5765	1.13e-10	1.9e-06
comp32949_c0	-3.74561	6.9132	41.554	1.15e-10	1.92e-06
comp33439_c0	-2.80789	6.79245	41.4989	1.18e-10	1.98e-06
comp30733_c0	-4.04391	4.03475	41.478	1.19e-10	2e-06
comp27635_c0	-3.4586	5.80483	41.4708	1.2e-10	2.01e-06
comp16543_c0	3.1137	6.46502	41.4134	1.23e-10	2.07e-06
comp33735_c0	-7.4287	8.78496	41.3438	1.28e-10	2.14e-06
comp33521_c0	2.27352	6.70538	41.246	1.34e-10	2.25e-06
comp31994_c0	-4.30917	3.71166	41.2417	1.35e-10	2.26e-06
comp22235_c0	-4.88549	4.46939	41.2363	1.35e-10	2.26e-06
comp26230_c0	8.05465	8.8381	41.1894	1.38e-10	2.32e-06
comp22620_c0	-5.02094	4.00167	41.1818	1.39e-10	2.33e-06
comp20910_c0	2.95823	6.43797	41.1629	1.4e-10	2.35e-06
comp17829_c0	-5.25585	2.03074	41.1026	1.44e-10	2.42e-06
comp28638_c0	12.1983	13.323	41.0447	1.49e-10	2.5e-06
comp24707_c0	4.43757	3.46144	41.0389	1.49e-10	2.51e-06
comp14666_c0	4.52171	3.81257	41.0022	1.52e-10	2.55e-06
comp19176_c0	8.39275	3.29857	40.8059	1.68e-10	2.82e-06
comp21192_c0	4.36465	1.42544	40.8025	1.68e-10	2.83e-06
comp32510_c0	-2.62496	7.10697	40.7318	1.75e-10	2.93e-06
comp29354_c0	-5.25428	3.49399	40.7074	1.77e-10	2.97e-06
comp31579_c0	-2.71622	4.60217	40.6939	1.78e-10	2.99e-06
comp33203_c0	-2.56904	8.31598	40.6804	1.79e-10	3.01e-06
comp27075_c0	-6.91431	1.81626	40.6748	1.8e-10	3.02e-06
comp22940_c0	-6.40639	1.54018	40.6499	1.82e-10	3.06e-06
comp30047_c0	-3.96317	3.35182	40.5516	1.91e-10	3.21e-06
comp30173_c0	-6.50899	3.14852	40.4734	1.99e-10	3.35e-06
comp41494_c0	-3.73923	3.54469	40.4713	2e-10	3.35e-06
comp557_c0	7.19466	0.0382011	40.4551	2.01e-10	3.38e-06
comp30274_c0	3.20263	5.20168	40.3325	2.14e-10	3.6e-06
comp32239_c0	-2.52273	8.22685	40.2331	2.25e-10	3.78e-06
comp22888_c0	-8.83456	2.01253	40.1912	2.3e-10	3.87e-06
comp37937_c0	3.45372	3.48604	40.1231	2.38e-10	4e-06
comp6523_c0	7.32761	0.188782	40.1037	2.41e-10	4.04e-06
comp19760_c0	-5.54146	2.04705	40.095	2.42e-10	4.06e-06
comp261998_c0	-5.09578	2.30007	40.0624	2.46e-10	4.13e-06
comp25711_c0	-4.39732	4.60017	39.9805	2.57e-10	4.31e-06
comp30187_c0	-2.76376	7.32614	39.961	2.59e-10	4.35e-06
comp32230_c0	-4.19023	6.72247	39.8456	2.75e-10	4.61e-06
comp33353_c0	2.44745	5.25963	39.8314	2.77e-10	4.65e-06
comp20997_c0	-9.77063	2.31953	39.7739	2.85e-10	4.79e-06
comp31351_c0	-3.73686	4.79341	39.7502	2.89e-10	4.84e-06
comp26065_c0	7.13307	0.565318	39.7087	2.95e-10	4.95e-06
comp28555_c0	-8.31465	6.23036	39.6127	3.1e-10	5.2e-06
comp20311_c0	-5.42734	1.46284	39.6066	3.11e-10	5.21e-06
comp32828_c0	-3.8382	6.51546	39.6044	3.11e-10	5.22e-06
comp18808_c0	-5.3734	2.76739	39.5473	3.2e-10	5.38e-06
comp32349_c0	3.40765	3.81872	39.5416	3.21e-10	5.39e-06
comp27983_c0	-3.69423	5.42497	39.5213	3.24e-10	5.45e-06
comp19547_c0	-5.8403	2.0097	39.5009	3.28e-10	5.5e-06
comp27123_c0	-7.49349	2.7725	39.476	3.32e-10	5.58e-06
comp32775_c0	-5.11971	3.2545	39.3839	3.48e-10	5.84e-06
comp29180_c0	-3.19801	3.61256	39.3659	3.51e-10	5.9e-06
comp30929_c0	3.46486	2.501	39.3476	3.55e-10	5.95e-06
comp27528_c0	-4.43247	3.17595	39.3378	3.56e-10	5.98e-06
comp9797_c0	5.84868	0.795282	39.233	3.76e-10	6.31e-06
comp26310_c0	-4.05408	3.65727	39.1188	3.99e-10	6.69e-06
comp20679_c0	-4.64584	3.41816	39.1006	4.03e-10	6.76e-06
comp28917_c0	-4.21991	6.49423	39.0697	4.09e-10	6.87e-06
comp29964_c0	-3.54231	5.96498	39.0429	4.15e-10	6.96e-06
comp29425_c0	-3.8093	3.82446	39.035	4.16e-10	6.99e-06
comp29904_c0	-3.78093	4.51472	38.9562	4.33e-10	7.28e-06
comp16726_c0	-3.60301	3.15029	38.9349	4.38e-10	7.36e-06
comp27246_c0	-3.46	7.435	38.931	4.39e-10	7.37e-06
comp30079_c1	4.92385	6.57462	38.8908	4.48e-10	7.52e-06
comp29027_c0	3.06651	7.4764	38.855	4.56e-10	7.66e-06
comp15351_c0	4.13352	3.98088	38.8407	4.6e-10	7.72e-06
comp32360_c0	3.77142	7.02289	38.8272	4.63e-10	7.77e-06
comp26059_c0	-2.61269	5.62178	38.8116	4.67e-10	7.84e-06
comp32220_c0	-3.10604	4.47878	38.7274	4.87e-10	8.18e-06
comp130711_c0	-5.06718	1.8228	38.6646	5.03e-10	8.45e-06
comp20535_c0	5.54465	3.69094	38.6128	5.17e-10	8.68e-06
comp32895_c1	-4.45551	4.01622	38.5171	5.43e-10	9.11e-06
comp21713_c0	-4.73223	2.19129	38.5085	5.45e-10	9.15e-06
comp27685_c0	4.90933	1.51512	38.5065	5.46e-10	9.16e-06
comp31580_c1	-3.55006	8.61173	38.485	5.52e-10	9.26e-06
comp26191_c0	-4.30413	3.83657	38.4389	5.65e-10	9.48e-06
comp20105_c0	5.7506	1.76533	38.4326	5.67e-10	9.51e-06
comp27663_c0	-3.46353	3.7681	38.3794	5.82e-10	9.78e-06
comp15239_c0	-4.7088	2.16087	38.3185	6.01e-10	1.01e-05
comp29605_c0	-3.59064	3.13737	38.2856	6.11e-10	1.03e-05
comp23567_c0	3.50014	6.0849	38.2398	6.26e-10	1.05e-05
comp33200_c0	-2.35145	6.57294	38.216	6.33e-10	1.06e-05
comp31083_c0	2.91289	5.14388	38.1945	6.4e-10	1.07e-05
comp9396_c0	-4.8447	1.50525	38.1607	6.52e-10	1.09e-05
comp30888_c0	-3.65787	4.54728	38.1302	6.62e-10	1.11e-05
comp7720_c0	-5.03337	2.11194	38.0105	7.04e-10	1.18e-05
comp27360_c0	-3.29262	4.97513	37.9562	7.23e-10	1.21e-05
comp21648_c0	-2.62147	5.13448	37.9508	7.26e-10	1.22e-05
comp24973_c0	-6.85772	2.15026	37.8968	7.46e-10	1.25e-05
comp25031_c0	7.30197	4.68241	37.8549	7.62e-10	1.28e-05
comp16000_c0	-5.66589	1.51423	37.8543	7.62e-10	1.28e-05
comp180554_c0	4.58308	0.629992	37.8394	7.68e-10	1.29e-05
comp26553_c0	-3.95284	4.09522	37.827	7.73e-10	1.3e-05
comp27468_c0	-3.70942	6.59331	37.822	7.75e-10	1.3e-05
comp28092_c0	6.28478	2.18234	37.8088	7.8e-10	1.31e-05
comp26860_c0	-4.30178	3.5072	37.7758	7.94e-10	1.33e-05
comp7681_c0	6.98817	0.776069	37.7275	8.13e-10	1.37e-05
comp29637_c0	-3.75843	2.63783	37.7146	8.19e-10	1.37e-05
comp27908_c0	-2.75747	4.29685	37.6639	8.4e-10	1.41e-05
comp21430_c0	-10.3585	0.501886	37.6542	8.45e-10	1.42e-05
comp16517_c0	6.06641	0.633098	37.6235	8.58e-10	1.44e-05
comp21407_c0	4.93494	2.49591	37.6198	8.6e-10	1.44e-05
comp24439_c0	-6.42959	2.20447	37.6009	8.68e-10	1.46e-05
comp27007_c0	-3.72008	3.69719	37.5833	8.76e-10	1.47e-05
comp33953_c0	6.40937	8.43987	37.5568	8.88e-10	1.49e-05
comp22344_c0	-5.23277	2.13519	37.4919	9.18e-10	1.54e-05
comp24488_c0	5.06421	1.08064	37.4873	9.2e-10	1.54e-05
comp32602_c0	3.54989	3.35458	37.453	9.36e-10	1.57e-05
comp20925_c0	-8.06728	0.873974	37.4148	9.55e-10	1.6e-05
comp26644_c0	-3.84757	3.85983	37.3977	9.63e-10	1.62e-05
comp32807_c0	2.70496	4.39716	37.3867	9.69e-10	1.63e-05
comp20113_c0	-2.88597	5.05432	37.3705	9.77e-10	1.64e-05
comp36256_c0	2.63351	5.78374	37.3177	1e-09	1.68e-05
comp32235_c0	-5.94647	3.36564	37.307	1.01e-09	1.69e-05
comp29514_c1	2.80168	5.76856	37.1786	1.08e-09	1.81e-05
comp25207_c0	-4.40128	2.80682	37.1284	1.11e-09	1.86e-05
comp12098_c0	-5.20523	2.20624	37.1141	1.11e-09	1.87e-05
comp29032_c0	-3.1965	3.82173	37.0783	1.13e-09	1.9e-05
comp23518_c0	-4.4394	2.43592	37.0584	1.15e-09	1.92e-05
comp30129_c0	5.52826	11.443	37.0424	1.16e-09	1.94e-05
comp29503_c0	-3.95241	3.1489	37.0337	1.16e-09	1.95e-05
comp31865_c0	-2.61159	7.34544	37.0316	1.16e-09	1.95e-05
comp26265_c0	8.02865	8.89417	36.9905	1.19e-09	1.99e-05
comp28470_c0	4.82521	1.30388	36.9522	1.21e-09	2.03e-05
comp38051_c0	-3.61216	2.51056	36.9512	1.21e-09	2.03e-05
comp23117_c0	-5.68127	2.93417	36.9437	1.22e-09	2.04e-05
comp14851_c0	7.13556	-0.0136929	36.942	1.22e-09	2.04e-05
comp22537_c0	2.31106	6.8337	36.9217	1.23e-09	2.06e-05
comp20134_c0	3.23457	2.8889	36.9032	1.24e-09	2.08e-05
comp27749_c0	6.00113	1.30653	36.8428	1.28e-09	2.15e-05
comp27484_c0	-6.91609	4.67941	36.8348	1.29e-09	2.16e-05
comp74048_c0	-6.71355	0.816692	36.8251	1.29e-09	2.17e-05
comp27062_c0	-2.49793	6.34163	36.8224	1.29e-09	2.17e-05
comp33489_c0	-2.96137	6.81602	36.7698	1.33e-09	2.23e-05
comp20770_c0	3.2915	5.81157	36.7423	1.35e-09	2.26e-05
comp16559_c0	-5.08284	1.83985	36.7393	1.35e-09	2.27e-05
comp28412_c0	-3.9249	3.71408	36.7342	1.35e-09	2.27e-05
comp19500_c0	8.66728	6.08501	36.7071	1.37e-09	2.3e-05
comp17655_c0	3.80678	2.30517	36.7069	1.37e-09	2.3e-05
comp28763_c0	-3.97188	3.61532	36.7059	1.37e-09	2.31e-05
comp28657_c0	-6.27418	3.14678	36.6787	1.39e-09	2.34e-05
comp24408_c0	-4.02482	3.96111	36.6487	1.41e-09	2.37e-05
comp30122_c0	3.67583	6.78785	36.6104	1.44e-09	2.42e-05
comp26444_c0	4.89104	6.25934	36.6051	1.45e-09	2.43e-05
comp16245_c0	-2.56961	5.48384	36.5919	1.46e-09	2.44e-05
comp33528_c0	-3.88551	8.79994	36.5725	1.47e-09	2.47e-05
comp17803_c0	-5.58861	2.03599	36.5398	1.5e-09	2.51e-05
comp26220_c0	4.21913	2.89713	36.5364	1.5e-09	2.52e-05
comp32380_c0	-3.38898	4.65395	36.4481	1.57e-09	2.63e-05
comp6997_c0	-5.07701	1.82211	36.4465	1.57e-09	2.63e-05
comp27649_c0	4.00741	4.36774	36.43	1.58e-09	2.66e-05
comp26258_c0	6.15893	3.40346	36.4012	1.61e-09	2.7e-05
comp508309_c0	-8.94498	0.298046	36.291	1.7e-09	2.85e-05
comp17963_c0	-5.59868	1.22836	36.2794	1.71e-09	2.87e-05
comp26446_c0	-4.01386	3.22312	36.2459	1.74e-09	2.92e-05
comp30569_c0	-3.56231	6.13265	36.22	1.76e-09	2.96e-05
comp27788_c0	-3.75028	4.05618	36.2102	1.77e-09	2.97e-05
comp25789_c0	-4.15138	2.95338	36.1976	1.78e-09	2.99e-05
comp9171_c0	-2.59255	5.99767	36.1886	1.79e-09	3.01e-05
comp1360_c0	-7.43269	1.46658	36.0941	1.88e-09	3.16e-05
comp20562_c0	-5.93059	4.01528	35.9889	1.98e-09	3.33e-05
comp27238_c0	-5.5701	2.04143	35.9864	1.99e-09	3.34e-05
comp31914_c0	-4.70973	5.23889	35.9863	1.99e-09	3.34e-05
comp30944_c0	-3.68508	4.0087	35.9844	1.99e-09	3.34e-05
comp22161_c0	5.60617	1.62326	35.9835	1.99e-09	3.34e-05
comp731_c0	6.20434	1.69879	35.97	2e-09	3.36e-05
comp27057_c0	-5.77806	3.16306	35.9442	2.03e-09	3.41e-05
comp26038_c0	4.32296	1.34818	35.9066	2.07e-09	3.47e-05
comp32976_c0	-3.47989	5.79539	35.8861	2.09e-09	3.51e-05
comp29549_c0	-3.9978	3.89137	35.8565	2.12e-09	3.57e-05
comp21561_c0	-8.40615	1.49239	35.851	2.13e-09	3.58e-05
comp28725_c0	-4.69466	4.11791	35.8246	2.16e-09	3.62e-05
comp9124_c0	2.2905	8.87826	35.7637	2.23e-09	3.74e-05
comp33296_c0	3.41077	4.14481	35.7366	2.26e-09	3.79e-05
comp31207_c0	4.47891	6.11925	35.7365	2.26e-09	3.79e-05
comp33743_c0	-2.30954	6.85346	35.6858	2.32e-09	3.89e-05
comp17619_c0	-7.1174	1.27775	35.6672	2.34e-09	3.93e-05
comp20107_c0	4.54853	2.12294	35.6672	2.34e-09	3.93e-05
comp29626_c0	3.92769	5.69995	35.6644	2.34e-09	3.94e-05
comp25562_c0	-3.85545	3.00406	35.6588	2.35e-09	3.95e-05
comp22365_c0	-2.67414	9.75285	35.6435	2.37e-09	3.98e-05
comp26991_c0	-3.7206	4.71064	35.5841	2.44e-09	4.1e-05
comp22681_c0	-5.00862	4.7581	35.5763	2.45e-09	4.12e-05
comp110528_c0	7.75309	0.221455	35.5737	2.46e-09	4.12e-05
comp15262_c0	3.58823	8.13736	35.5675	2.46e-09	4.14e-05
comp24769_c0	3.63946	2.02456	35.565	2.47e-09	4.14e-05
comp27762_c0	2.39076	7.21859	35.5457	2.49e-09	4.18e-05
comp241130_c0	4.90678	2.4771	35.5163	2.53e-09	4.25e-05
comp27830_c0	3.99661	10.2359	35.5108	2.54e-09	4.26e-05
comp248258_c0	6.76051	1.63664	35.4676	2.59e-09	4.35e-05
comp31278_c0	-4.35259	4.04165	35.4551	2.61e-09	4.38e-05
comp15700_c0	-5.14926	2.0072	35.4413	2.63e-09	4.41e-05
comp24354_c0	6.32872	2.0856	35.4018	2.68e-09	4.5e-05
comp17728_c0	-5.24646	1.49132	35.3429	2.76e-09	4.64e-05
comp31228_c0	3.4514	4.02262	35.3181	2.8e-09	4.7e-05
comp19450_c0	-5.90182	1.20079	35.2717	2.87e-09	4.81e-05
comp29752_c0	-4.74049	4.91056	35.2439	2.91e-09	4.88e-05
comp32894_c0	-3.8807	6.22472	35.2337	2.92e-09	4.91e-05
comp15709_c0	2.92221	8.32368	35.191	2.99e-09	5.02e-05
comp33744_c0	-3.60012	6.81485	35.1632	3.03e-09	5.09e-05
comp33577_c0	2.5562	6.73217	35.0751	3.17e-09	5.33e-05
comp275920_c0	-4.70926	2.03697	35.0149	3.27e-09	5.49e-05
comp24674_c0	-3.80074	6.35329	34.9879	3.32e-09	5.57e-05
comp13953_c0	6.1784	1.46434	34.9871	3.32e-09	5.57e-05
comp7547_c0	6.40457	1.60575	34.9795	3.33e-09	5.59e-05
comp25632_c0	-2.60529	11.3849	34.9735	3.34e-09	5.61e-05
comp24316_c0	6.60541	1.5791	34.9521	3.38e-09	5.67e-05
comp29508_c0	3.39419	3.3702	34.915	3.44e-09	5.78e-05
comp33030_c0	3.94118	10.1735	34.8864	3.5e-09	5.87e-05
comp25186_c0	4.93277	1.206	34.8794	3.51e-09	5.89e-05
comp23111_c0	6.54887	1.03253	34.8709	3.52e-09	5.91e-05
comp26496_c0	-3.24911	5.0155	34.8578	3.55e-09	5.95e-05
comp33273_c0	-3.57738	7.2927	34.8256	3.61e-09	6.05e-05
comp29719_c0	-3.61145	3.81444	34.8234	3.61e-09	6.06e-05
comp21528_c0	3.42363	3.62341	34.8167	3.62e-09	6.08e-05
comp16759_c0	-5.90925	1.35618	34.7931	3.67e-09	6.16e-05
comp17273_c0	-8.46074	1.74825	34.767	3.72e-09	6.24e-05
comp23191_c0	-4.67603	2.57426	34.7237	3.8e-09	6.38e-05
comp32451_c0	-3.17065	5.08842	34.7019	3.84e-09	6.45e-05
comp17649_c0	-3.88943	3.0226	34.6877	3.87e-09	6.5e-05
comp28807_c0	-4.79146	4.30438	34.6569	3.93e-09	6.6e-05
comp32300_c0	-2.66787	9.20305	34.6544	3.94e-09	6.61e-05
comp23713_c0	-6.25517	1.39262	34.6234	4e-09	6.72e-05
comp29223_c0	-3.15628	5.10933	34.6035	4.04e-09	6.78e-05
comp15353_c0	2.93349	9.71251	34.586	4.08e-09	6.85e-05
comp22148_c0	-4.1487	2.07821	34.5774	4.1e-09	6.88e-05
comp31766_c0	3.53934	2.13487	34.5761	4.1e-09	6.88e-05
comp28257_c0	6.20927	5.65167	34.5	4.26e-09	7.16e-05
comp22638_c0	-3.44712	3.98299	34.4755	4.32e-09	7.25e-05
comp30522_c0	-3.58063	3.69506	34.4366	4.4e-09	7.39e-05
comp62373_c0	-4.36535	3.27756	34.4078	4.47e-09	7.5e-05
comp19866_c0	-5.32773	1.43643	34.3488	4.61e-09	7.73e-05
comp37756_c0	8.38505	7.95779	34.3267	4.66e-09	7.82e-05
comp354846_c0	-8.66549	0.452602	34.3108	4.7e-09	7.89e-05
comp22531_c0	-6.35846	2.63259	34.3076	4.71e-09	7.9e-05
comp50835_c0	8.07234	0.945424	34.3008	4.72e-09	7.93e-05
comp22299_c0	-6.19189	2.12535	34.2919	4.74e-09	7.96e-05
comp24037_c0	4.14847	10.2762	34.285	4.76e-09	7.99e-05
comp21639_c0	-3.3692	5.00451	34.2595	4.82e-09	8.1e-05
comp23906_c0	6.89401	-0.0687522	34.2241	4.91e-09	8.25e-05
comp22960_c0	-3.50162	4.27577	34.2161	4.93e-09	8.28e-05
comp104272_c0	-7.16215	1.86315	34.1898	5e-09	8.39e-05
comp13454_c0	-7.10892	0.948376	34.1245	5.17e-09	8.68e-05
comp28532_c0	2.17801	7.64058	34.1011	5.23e-09	8.78e-05
comp22384_c0	-2.58498	5.01576	34.0932	5.25e-09	8.82e-05
comp31635_c0	2.81149	8.87527	34.0647	5.33e-09	8.95e-05
comp26976_c0	-6.60437	4.48311	34.0444	5.39e-09	9.04e-05
comp32759_c0	-3.00761	4.96311	34.0322	5.42e-09	9.1e-05
comp22181_c0	-4.10355	2.61481	34.0066	5.49e-09	9.22e-05
comp24960_c0	5.46902	5.49226	33.9959	5.52e-09	9.27e-05
comp31375_c0	2.87173	4.07064	33.9867	5.55e-09	9.31e-05
comp25981_c0	-4.48393	1.9684	33.9855	5.55e-09	9.32e-05
comp27711_c0	5.48151	1.80954	33.9771	5.58e-09	9.36e-05
comp29470_c0	-2.34293	5.97447	33.9645	5.61e-09	9.42e-05
comp19084_c0	-5.18767	1.26943	33.9395	5.69e-09	9.54e-05
comp6682_c0	-5.34465	1.63813	33.9292	5.72e-09	9.59e-05
comp31999_c0	-3.16608	3.88686	33.9228	5.73e-09	9.63e-05
comp33061_c0	2.73746	6.50218	33.9048	5.79e-09	9.72e-05
comp32262_c0	-5.14106	3.90211	33.8944	5.82e-09	9.77e-05
comp23080_c0	5.492	2.33207	33.8726	5.88e-09	9.88e-05
comp31363_c0	-2.76614	4.95802	33.8683	5.9e-09	9.9e-05
comp29545_c0	3.4208	5.79561	33.8654	5.91e-09	9.91e-05
comp21316_c0	2.69582	4.88706	33.8439	5.97e-09	0.000100244
comp321560_c0	-4.91899	2.2622	33.8385	5.99e-09	0.000100523
comp30635_c0	-3.15285	4.48119	33.8076	6.08e-09	0.000102134
comp24123_c0	3.67302	4.72835	33.7845	6.16e-09	0.000103352
comp9839_c0	-3.85092	4.47592	33.7691	6.21e-09	0.000104176
comp33691_c0	-2.67582	5.26524	33.7544	6.25e-09	0.000104964
comp29758_c0	3.33084	8.06866	33.7043	6.42e-09	0.000107704
comp60963_c0	6.33339	0.384788	33.6799	6.5e-09	0.00010906
comp30115_c0	5.27682	6.46027	33.6598	6.56e-09	0.000110197
comp17305_c0	-3.33683	3.99626	33.6159	6.71e-09	0.000112713
comp20473_c0	-7.91701	1.04264	33.5865	6.82e-09	0.000114427
comp33772_c1	-2.70007	9.66942	33.576	6.85e-09	0.000115046
comp28110_c0	-3.31545	2.81909	33.5719	6.87e-09	0.00011529
comp27481_c0	4.58891	1.2869	33.5316	7.01e-09	0.000117701
comp23627_c0	-3.86335	4.18569	33.5082	7.1e-09	0.000119126
comp27172_c0	-4.85174	3.5813	33.4623	7.27e-09	0.00012197
comp31105_c0	-3.4725	5.63371	33.4364	7.36e-09	0.00012361
comp27330_c0	-3.80745	3.15094	33.4124	7.45e-09	0.000125141
comp32103_c0	3.36471	5.36212	33.3775	7.59e-09	0.000127408
comp319146_c0	-7.07854	1.32417	33.3627	7.65e-09	0.000128382
comp28194_c0	-3.95929	2.10211	33.3236	7.8e-09	0.000130986
comp30959_c0	4.742	3.73951	33.321	7.81e-09	0.000131163
comp15832_c0	-4.55798	3.33629	33.3004	7.9e-09	0.000132558
comp33355_c0	-3.56732	6.62426	33.266	8.04e-09	0.000134925
comp32043_c0	3.53605	4.03525	33.228	8.2e-09	0.000137586
comp36678_c0	7.21312	5.58195	33.2228	8.22e-09	0.000137955
comp33525_c1	1.99567	6.96047	33.1726	8.43e-09	0.000141563
comp26853_c0	-3.04462	5.90208	33.165	8.47e-09	0.000142117
comp28122_c0	2.3414	7.21576	33.1081	8.72e-09	0.000146339
comp30758_c1	-2.24881	5.84377	33.046	9e-09	0.00015109
comp89492_c0	9.70824	2.02741	33.0224	9.11e-09	0.000152936
comp7764_c0	-4.16803	1.64782	32.9694	9.36e-09	0.000157163
comp31808_c0	-3.33735	7.16077	32.9587	9.41e-09	0.000158029
comp27965_c0	-3.26983	4.99244	32.9585	9.41e-09	0.000158041
comp20923_c0	-5.89226	1.2002	32.9495	9.46e-09	0.000158781
comp32452_c0	3.14168	3.50775	32.9491	9.46e-09	0.000158808
comp30742_c0	-5.12014	1.65755	32.9468	9.47e-09	0.000158997
comp24399_c0	-3.70425	3.02729	32.9213	9.6e-09	0.0001611
comp56639_c0	-6.00287	1.33855	32.8637	9.88e-09	0.000165939
comp178334_c0	-6.81358	0.57141	32.7821	1.03e-08	0.000173059
comp25428_c0	-2.52612	5.07331	32.7807	1.03e-08	0.000173182
comp11109_c0	-5.46679	0.78355	32.7602	1.04e-08	0.000175013
comp30658_c0	-3.51079	5.53869	32.7362	1.06e-08	0.000177187
comp205025_c0	-5.85572	1.1448	32.7069	1.07e-08	0.000179884
comp30054_c0	2.88673	6.43582	32.6991	1.08e-08	0.000180602
comp10187_c0	7.13027	0.757961	32.6753	1.09e-08	0.00018283
comp31010_c0	-5.04795	3.81952	32.6488	1.1e-08	0.000185344
comp17767_c0	-4.85949	1.87568	32.6386	1.11e-08	0.000186314
comp31694_c0	2.57743	8.566	32.6371	1.11e-08	0.000186459
comp28998_c0	-2.5658	4.49609	32.6242	1.12e-08	0.000187698
comp221551_c0	-7.39218	0.694059	32.5975	1.13e-08	0.000190295
comp24636_c0	-4.22241	2.36885	32.5955	1.13e-08	0.000190495
comp28405_c0	5.08866	7.75099	32.5764	1.15e-08	0.000192373
comp19506_c0	-2.80481	4.46095	32.5413	1.17e-08	0.000195884
comp19246_c0	4.24643	3.42	32.5242	1.18e-08	0.00019761
comp28837_c0	-4.25333	4.71545	32.521	1.18e-08	0.000197942
comp33074_c0	-3.51372	8.50064	32.5043	1.19e-08	0.000199646
comp21452_c0	6.24442	1.74191	32.4597	1.22e-08	0.000204278
comp31888_c0	-3.09966	8.22809	32.4239	1.24e-08	0.000208082
comp29760_c0	3.0346	3.47032	32.4215	1.24e-08	0.000208331
comp27218_c0	-3.04498	3.17666	32.4124	1.25e-08	0.000209311
comp102718_c0	-6.48396	1.69172	32.3543	1.28e-08	0.000215666
comp29547_c0	4.92063	10.4632	32.3446	1.29e-08	0.000216749
comp21429_c0	-3.22283	4.07852	32.3292	1.3e-08	0.000218471
comp29523_c0	5.1752	7.23363	32.2933	1.33e-08	0.000222544
comp459974_c0	5.5951	0.0902052	32.2809	1.33e-08	0.000223975
comp30967_c0	2.70531	9.79431	32.2783	1.34e-08	0.000224275
comp32877_c2	-4.02816	5.55762	32.2696	1.34e-08	0.000225276
comp20574_c0	2.95863	4.6655	32.2391	1.36e-08	0.000228844
comp31418_c0	-4.56505	5.37144	32.2175	1.38e-08	0.000231398
comp28128_c0	-7.66991	2.38314	32.2024	1.39e-08	0.000233208
comp33149_c0	-3.86565	5.60722	32.2002	1.39e-08	0.000233463
comp32119_c0	-2.29414	6.50537	32.1985	1.39e-08	0.000233676
comp2855_c0	-5.14641	1.81762	32.1598	1.42e-08	0.000238371
comp32268_c0	-4.07578	4.3757	32.0102	1.53e-08	0.00025746
comp1126_c0	-5.96662	1.6248	31.9894	1.55e-08	0.000260226
comp170818_c0	-7.49312	1.00305	31.9755	1.56e-08	0.000262095
comp20361_c0	-5.03859	0.950176	31.9704	1.57e-08	0.000262787
comp21563_c0	-3.09982	5.94822	31.9299	1.6e-08	0.000268326
comp22647_c0	5.73999	4.80665	31.8955	1.63e-08	0.000273111
comp28440_c0	-2.33871	7.11341	31.8954	1.63e-08	0.000273134
comp33497_c0	4.71217	5.37629	31.8942	1.63e-08	0.000273297
comp29438_c0	2.18989	9.80035	31.8665	1.65e-08	0.000277223
comp25709_c0	-2.96787	7.79154	31.8625	1.65e-08	0.000277787
comp18900_c0	-7.59439	1.08738	31.8169	1.69e-08	0.000284391
comp385505_c0	-7.84237	1.05435	31.8125	1.7e-08	0.000285035
comp27951_c1	-2.74341	5.69777	31.8014	1.71e-08	0.000286677
comp293428_c0	3.95305	2.45059	31.793	1.72e-08	0.000287908
comp33146_c0	3.61925	5.54836	31.7924	1.72e-08	0.000288001
comp27645_c1	3.49897	4.80347	31.7784	1.73e-08	0.000290092
comp227_c0	-4.79743	1.35666	31.7723	1.73e-08	0.000290991
comp30079_c0	5.2581	0.0916731	31.7454	1.76e-08	0.000295062
comp27254_c0	-3.05277	3.54948	31.7157	1.78e-08	0.000299606
comp15551_c0	3.94743	7.93875	31.7036	1.8e-08	0.000301468
comp25739_c0	-3.26492	4.23433	31.6995	1.8e-08	0.000302118
comp2172_c0	6.61964	0.000174384	31.6934	1.81e-08	0.000303067
comp28281_c0	4.38332	4.3461	31.6181	1.88e-08	0.000315052
comp27682_c0	-3.41289	6.91106	31.6155	1.88e-08	0.000315461
comp27997_c0	2.51139	6.84859	31.5979	1.9e-08	0.000318343
comp30149_c0	2.92269	8.4243	31.5807	1.91e-08	0.000321168
comp35248_c0	-2.16033	6.36767	31.5226	1.97e-08	0.000330926
comp27905_c0	-4.93298	3.81162	31.5047	1.99e-08	0.000333985
comp25952_c0	4.07238	2.15773	31.4418	2.06e-08	0.000344989
comp32762_c0	-3.17555	4.67416	31.4407	2.06e-08	0.000345188
comp24884_c0	-4.40035	3.76336	31.4123	2.09e-08	0.000350274
comp28932_c0	-3.28132	6.10976	31.3948	2.11e-08	0.000353446
comp32849_c0	2.90572	9.85367	31.3928	2.11e-08	0.000353801
comp145968_c0	-6.65301	0.452006	31.3666	2.14e-08	0.000358617
comp25438_c0	6.77302	1.0882	31.3625	2.14e-08	0.00035937
comp33726_c0	-2.60766	6.85499	31.316	2.19e-08	0.000368086
comp21506_c0	3.56912	4.85483	31.3121	2.2e-08	0.000368822
comp27764_c0	-2.32733	5.73369	31.284	2.23e-08	0.000374199
comp12590_c0	-4.88093	1.6228	31.2717	2.24e-08	0.000376581
comp17742_c0	-6.4275	1.27202	31.2564	2.26e-08	0.000379554
comp22005_c0	-8.21469	1.62061	31.2209	2.3e-08	0.000386556
comp31868_c0	3.87557	4.86966	31.2184	2.31e-08	0.000387068
comp27579_c0	-4.2652	2.7965	31.2017	2.33e-08	0.000390412
comp32534_c0	-4.74238	7.31021	31.1761	2.36e-08	0.000395579
comp26947_c0	-3.20712	3.93816	31.1723	2.36e-08	0.00039636
comp31651_c0	2.53018	9.11628	31.1703	2.36e-08	0.000396772
comp20065_c0	-9.25032	2.78926	31.1539	2.38e-08	0.000400143
comp31688_c0	1.90559	6.13146	31.1354	2.41e-08	0.000403966
comp23516_c0	-4.55661	2.73084	31.1196	2.43e-08	0.00040727
comp32463_c0	2.16949	8.20232	31.1159	2.43e-08	0.000408051
comp22355_c0	-4.11202	2.9911	31.0264	2.55e-08	0.000427294
comp21810_c0	-2.10774	8.2135	30.9987	2.58e-08	0.000433437
comp26631_c0	-4.25472	2.42721	30.9909	2.59e-08	0.000435177
comp28798_c0	-6.66396	5.00502	30.9834	2.6e-08	0.000436876
comp23680_c0	5.95936	1.02451	30.9527	2.64e-08	0.000443849
comp29514_c0	2.61551	5.60339	30.8806	2.74e-08	0.000460649
comp30113_c0	-3.33686	7.48286	30.8747	2.75e-08	0.000462043
comp31882_c0	3.78484	8.0828	30.8548	2.78e-08	0.000466805
comp28537_c0	3.8178	3.09684	30.844	2.8e-08	0.000469397
comp16269_c0	-3.74441	2.543	30.8272	2.82e-08	0.00047349
comp33531_c0	3.52505	5.39237	30.827	2.82e-08	0.000473528
comp34180_c0	3.93741	7.77073	30.8203	2.83e-08	0.000475187
comp31901_c0	-3.07858	5.26758	30.8149	2.84e-08	0.000476503
comp25995_c0	-7.98022	2.09073	30.7616	2.92e-08	0.000489768
comp30576_c0	-2.67462	4.50405	30.7475	2.94e-08	0.00049333
comp24484_c0	-3.99728	2.91303	30.7202	2.98e-08	0.000500321
comp23375_c0	3.9662	4.32038	30.7153	2.99e-08	0.000501605
comp32494_c0	3.7223	4.47195	30.7078	3e-08	0.000503527
comp20387_c0	-3.79179	4.04555	30.5665	3.23e-08	0.000541573
comp33137_c0	-3.67412	6.03754	30.5069	3.33e-08	0.00055847
comp323815_c0	6.48888	-0.0696703	30.4807	3.37e-08	0.000566052
comp31303_c0	-2.59075	6.64855	30.4705	3.39e-08	0.000569045
comp21104_c0	4.8136	1.20269	30.4558	3.42e-08	0.000573392
comp24292_c0	7.84811	3.06209	30.4543	3.42e-08	0.000573822
comp14837_c0	-7.08364	1.0627	30.4315	3.46e-08	0.000580592
comp27242_c0	2.65246	7.83508	30.3948	3.52e-08	0.000591704
comp32610_c0	3.03709	5.61539	30.3548	3.6e-08	0.000604022
comp32963_c1	3.01606	4.61804	30.3546	3.6e-08	0.000604082
comp33007_c0	-2.36014	8.99171	30.349	3.61e-08	0.000605825
comp28289_c0	-3.25654	4.04731	30.3479	3.61e-08	0.000606173
comp23470_c0	-5.28088	1.76708	30.3366	3.63e-08	0.000609724
comp17717_c0	-8.70542	0.751794	30.3322	3.64e-08	0.000611113
comp19555_c0	4.49578	0.171278	30.328	3.65e-08	0.000612414
comp30169_c0	5.20485	5.00369	30.3112	3.68e-08	0.000617759
comp30246_c0	2.7263	4.84109	30.3007	3.7e-08	0.000621098
comp1052_c0	7.57724	0.255355	30.2891	3.72e-08	0.000624843
comp30905_c0	3.9089	7.59033	30.2702	3.76e-08	0.000630963
comp33694_c1	4.51024	1.12772	30.2241	3.85e-08	0.000646115
comp14922_c0	5.54645	0.80414	30.2144	3.87e-08	0.000649373
comp25975_c0	-4.69238	4.31782	30.1456	4.01e-08	0.000672813
comp425023_c0	-7.59616	0.861202	30.1392	4.02e-08	0.000675048
comp2939_c0	5.52538	0.450315	30.1277	4.05e-08	0.000679072
comp29712_c0	-3.7934	5.02905	30.1028	4.1e-08	0.000687822
comp9084_c0	3.29484	8.42308	30.0931	4.12e-08	0.000691279
comp32850_c0	-2.47923	5.74747	30.0901	4.12e-08	0.00069234
comp25113_c0	3.7169	4.819	30.0609	4.19e-08	0.000702862
comp24888_c1	-4.12856	3.70578	30.0525	4.21e-08	0.000705907
comp28681_c0	-3.94101	2.95796	30.0498	4.21e-08	0.00070689
comp1906_c0	-6.81804	0.743285	30.0295	4.26e-08	0.000714333
comp24831_c0	-2.22413	5.52975	30.018	4.28e-08	0.000718566
comp29408_c1	2.5286	6.6186	29.9481	4.44e-08	0.000744964
comp25522_c1	2.23559	6.24099	29.9221	4.5e-08	0.000754997
comp32088_c0	-2.81731	5.79676	29.9179	4.51e-08	0.000756639
comp29307_c0	-2.74717	3.22504	29.9166	4.51e-08	0.000757167
comp33170_c0	-5.5669	3.52464	29.9096	4.53e-08	0.000759901
comp23424_c0	3.54574	3.72869	29.8307	4.71e-08	0.000791436
comp84411_c0	-8.68478	-0.0294446	29.8284	4.72e-08	0.000792376
comp355137_c0	-7.70646	0.0837663	29.8243	4.73e-08	0.000794058
comp30598_c0	-2.2193	7.33217	29.812	4.76e-08	0.000799111
comp33760_c0	2.62014	8.35249	29.812	4.76e-08	0.000799131
comp22640_c0	-5.31509	3.66748	29.7969	4.8e-08	0.000805384
comp31991_c0	-3.87987	2.15261	29.7759	4.85e-08	0.000814149
comp46822_c0	4.33844	0.87839	29.735	4.95e-08	0.000831501
comp23821_c0	4.31511	0.968083	29.7049	5.03e-08	0.000844523
comp21731_c0	-4.24947	3.28928	29.7014	5.04e-08	0.000846027
comp33404_c0	2.48168	7.85144	29.6742	5.11e-08	0.000857994
comp5131_c0	-5.57844	1.76159	29.6551	5.16e-08	0.000866487
comp292578_c0	-5.80825	2.03095	29.6538	5.17e-08	0.000867078
comp27759_c0	-2.69958	5.07305	29.647	5.18e-08	0.000870118
comp26896_c0	3.93613	3.93182	29.6063	5.29e-08	0.000888602
comp36076_c0	2.43562	5.72699	29.6017	5.31e-08	0.000890703
comp27273_c0	-3.76438	4.40592	29.5939	5.33e-08	0.00089426
comp6123_c0	-3.27239	2.97574	29.592	5.33e-08	0.000895155
comp29096_c0	2.52524	7.38753	29.5207	5.53e-08	0.000928717
comp27556_c0	-4.42694	2.83032	29.5006	5.59e-08	0.000938364
comp26569_c0	-4.07412	2.07438	29.4906	5.62e-08	0.000943238
comp32008_c0	-2.11737	5.37888	29.4849	5.64e-08	0.000946021
comp29172_c0	-2.69625	3.76496	29.476	5.66e-08	0.000950373
comp27550_c0	-3.78017	2.72092	29.4557	5.72e-08	0.000960354
comp30512_c1	3.01882	3.2039	29.445	5.75e-08	0.000965702
comp28943_c0	7.17102	7.1292	29.4325	5.79e-08	0.000971938
comp18903_c0	-4.37911	3.42901	29.4266	5.81e-08	0.000974885
comp11590_c0	2.46253	4.98944	29.4165	5.84e-08	0.000979975
comp33167_c0	-2.43908	4.48071	29.4097	5.86e-08	0.000983431
comp31355_c0	-4.8835	6.1453	29.3954	5.9e-08	0.000990707
comp18684_c0	3.51387	1.5257	29.3735	5.97e-08	0.001002
comp27353_c0	-2.95193	4.63644	29.3706	5.98e-08	0.00100351
comp31538_c0	-2.18332	5.46333	29.3577	6.02e-08	0.00101018
comp26080_c0	-4.71799	2.40664	29.355	6.03e-08	0.00101159
comp32502_c0	-2.62176	4.29934	29.3494	6.04e-08	0.00101454
comp28022_c0	-2.81539	4.46402	29.3435	6.06e-08	0.0010176
comp18924_c0	3.97801	0.714257	29.3401	6.07e-08	0.0010194
comp28850_c0	4.07553	1.73832	29.3286	6.11e-08	0.00102549
comp30824_c0	-3.17425	8.54769	29.3282	6.11e-08	0.00102569
comp22213_c0	-4.12817	3.76151	29.2972	6.21e-08	0.00104223
comp23605_c0	-6.09089	8.9081	29.2726	6.29e-08	0.00105557
comp22889_c0	-4.66738	2.89749	29.2551	6.35e-08	0.00106514
comp30811_c0	-5.48373	3.80734	29.2529	6.35e-08	0.00106635
comp21624_c0	4.08595	0.719757	29.2242	6.45e-08	0.00108223
comp1592_c0	-3.81691	1.84199	29.2227	6.45e-08	0.00108306
comp30335_c0	2.65326	6.23889	29.1889	6.57e-08	0.00110214
comp24798_c0	-4.07711	1.9732	29.1746	6.61e-08	0.00111029
comp445689_c0	5.65938	0.277832	29.1602	6.66e-08	0.00111861
comp29891_c1	-4.58268	2.36983	29.1423	6.73e-08	0.00112894
comp33584_c0	-2.38054	5.34797	29.1299	6.77e-08	0.0011362
comp33198_c0	-3.43291	6.04361	29.1096	6.84e-08	0.00114821
comp24200_c0	-3.73919	2.85694	29.0865	6.92e-08	0.00116195
comp31578_c0	2.9845	6.20461	29.0705	6.98e-08	0.00117161
comp27743_c0	-2.25885	6.39702	29.0248	7.15e-08	0.00119958
comp19962_c0	-5.45512	1.40493	28.9963	7.25e-08	0.00121735
comp22769_c0	-4.69225	4.15895	28.9959	7.25e-08	0.00121756
comp25463_c0	-2.94522	4.51465	28.9903	7.27e-08	0.00122109
comp134387_c0	-7.47947	0.980831	28.9872	7.29e-08	0.00122308
comp21663_c0	-6.94102	4.17514	28.9845	7.3e-08	0.0012248
comp20406_c0	-2.42571	3.85195	28.9646	7.37e-08	0.00123742
comp35241_c0	4.24712	3.48266	28.9336	7.49e-08	0.00125736
comp13627_c0	-3.50105	2.84288	28.9221	7.54e-08	0.0012649
comp27943_c0	-3.36955	4.44745	28.9172	7.55e-08	0.00126807
comp2397_c0	-8.04341	0.240535	28.8867	7.67e-08	0.00128818
comp39320_c0	-7.35029	5.80659	28.8807	7.7e-08	0.00129222
comp463180_c0	-8.09206	0.744482	28.8545	7.8e-08	0.00130979
comp33070_c0	2.60536	7.65591	28.8533	7.81e-08	0.0013106
comp23699_c0	5.62004	0.505696	28.8074	7.99e-08	0.00134204
comp33629_c0	2.30054	7.66656	28.786	8.08e-08	0.00135694
comp15524_c0	3.85572	4.91912	28.7836	8.09e-08	0.00135863
comp1715_c0	-6.60062	0.860209	28.766	8.17e-08	0.00137106
comp11077_c0	6.40306	-0.197357	28.7613	8.19e-08	0.00137433
comp33553_c0	-2.75258	5.73402	28.7588	8.2e-08	0.00137617
comp32096_c0	3.13662	5.63422	28.7276	8.33e-08	0.00139847
comp32074_c0	-5.40548	3.57057	28.7118	8.4e-08	0.00140998
comp23531_c0	-3.26058	3.35329	28.6783	8.55e-08	0.00143457
comp21947_c0	-3.3645	2.4915	28.6715	8.58e-08	0.00143962
comp140365_c0	-7.96842	0.320255	28.6599	8.63e-08	0.00144825
comp32602_c2	2.68348	9.76371	28.6326	8.75e-08	0.00146881
comp33686_c1	1.98372	10.7918	28.6039	8.88e-08	0.00149073
comp32901_c0	-2.20203	6.46635	28.5998	8.9e-08	0.0014939
comp32107_c0	4.22052	5.69156	28.5858	8.96e-08	0.0015047
comp15262_c1	4.10591	2.22769	28.5812	8.98e-08	0.0015083
comp26638_c0	-4.10798	6.24801	28.5638	9.07e-08	0.00152196
comp33239_c0	1.99661	6.38042	28.5572	9.1e-08	0.00152711
comp25705_c0	-2.58252	4.60426	28.5445	9.16e-08	0.00153715
comp22935_c0	6.00477	-0.39941	28.4809	9.46e-08	0.00158848
comp38247_c0	-6.76572	1.12855	28.4721	9.51e-08	0.00159577
comp429708_c0	-7.49204	0.654182	28.4638	9.55e-08	0.0016026
comp35808_c0	2.42245	6.05152	28.4446	9.64e-08	0.00161858
comp20603_c0	3.81546	1.89369	28.4277	9.73e-08	0.00163276
comp1130_c0	-7.77462	0.46796	28.4095	9.82e-08	0.00164817
comp353291_c0	-4.06742	1.59663	28.4012	9.86e-08	0.00165529
comp25529_c0	-3.26793	4.31098	28.4001	9.87e-08	0.00165617
comp24189_c0	-4.59578	2.16794	28.3974	9.88e-08	0.00165849
comp24071_c0	6.35623	-0.359929	28.3872	9.93e-08	0.00166725
comp27444_c0	-4.68492	2.22622	28.3851	9.94e-08	0.0016691
comp26466_c0	-4.07889	3.56458	28.3445	1.02e-07	0.00170445
comp23046_c0	6.56019	1.09458	28.3435	1.02e-07	0.00170532
comp19704_c0	-8.29297	1.42867	28.337	1.02e-07	0.00171105
comp19297_c0	5.01504	5.44242	28.2933	1.04e-07	0.00175012
comp31950_c0	-2.37281	5.03886	28.2903	1.04e-07	0.00175288
comp30897_c0	2.38238	5.74149	28.286	1.05e-07	0.00175673
comp903_c0	-7.95206	1.74256	28.2642	1.06e-07	0.00177666
comp28517_c0	3.14311	2.44245	28.2509	1.07e-07	0.00178891
comp20061_c0	3.84629	1.61298	28.2179	1.08e-07	0.00181965
comp23683_c0	-3.55894	2.67872	28.2085	1.09e-07	0.00182854
comp293911_c0	3.62975	1.21549	28.2045	1.09e-07	0.00183232
comp32460_c0	-2.42462	7.67969	28.1807	1.1e-07	0.00185494
comp30857_c0	-2.60491	3.76288	28.1656	1.11e-07	0.0018695
comp25335_c0	-6.91227	1.50944	28.1388	1.13e-07	0.00189562
comp21102_c0	2.54341	6.4141	28.138	1.13e-07	0.00189635
comp25045_c0	4.76389	7.2971	28.1361	1.13e-07	0.00189821
comp17929_c0	6.21257	0.829325	28.1334	1.13e-07	0.00190086
comp7605_c0	-3.71999	2.42335	28.1013	1.15e-07	0.00193262
comp17141_c0	-4.41235	2.64224	28.0874	1.16e-07	0.00194658
comp33686_c0	2.0631	5.59849	28.071	1.17e-07	0.00196313
comp38672_c0	2.45802	3.5454	28.0556	1.18e-07	0.00197885
comp30580_c0	4.57705	3.88622	28.0373	1.19e-07	0.00199767
comp14059_c0	11.3869	9.13407	27.9769	1.23e-07	0.00206094
comp22943_c0	-6.95551	1.19425	27.9593	1.24e-07	0.00207978
comp16829_c0	4.19919	1.59001	27.9538	1.24e-07	0.00208571
comp21375_c0	-4.22213	2.68377	27.9439	1.25e-07	0.00209642
comp30582_c0	-2.43452	5.2397	27.9324	1.26e-07	0.00210897
comp32571_c0	-3.16684	5.91736	27.9273	1.26e-07	0.00211453
comp319268_c0	-6.50325	0.940987	27.8719	1.3e-07	0.00217587
comp16351_c0	5.13676	0.287783	27.8342	1.32e-07	0.00221871
comp30854_c0	-2.97378	2.57849	27.8171	1.33e-07	0.00223845
comp31847_c0	-2.52165	6.63779	27.8063	1.34e-07	0.00225095
comp33036_c1	-4.58299	6.01631	27.8029	1.34e-07	0.00225486
comp26506_c0	3.95791	5.00877	27.789	1.35e-07	0.00227122
comp20876_c0	-5.44781	1.60994	27.7854	1.36e-07	0.0022754
comp32270_c0	-3.43723	4.26046	27.7806	1.36e-07	0.00228103
comp32896_c0	-2.43598	5.1255	27.7641	1.37e-07	0.00230059
comp29083_c0	3.25606	4.89676	27.7426	1.39e-07	0.00232628
comp24021_c0	-4.98617	1.85676	27.7019	1.42e-07	0.00237579
comp26387_c0	3.94557	2.81365	27.6994	1.42e-07	0.00237877
comp31224_c0	2.82323	7.76236	27.6745	1.44e-07	0.00240963
comp16887_c0	6.14018	2.4079	27.6639	1.44e-07	0.00242286
comp31335_c0	-3.6539	5.6915	27.6403	1.46e-07	0.00245266
comp31377_c0	-3.77277	3.19329	27.6394	1.46e-07	0.00245373
comp26608_c0	-3.12533	2.67312	27.6262	1.47e-07	0.0024706
comp18464_c0	3.44886	6.9065	27.6014	1.49e-07	0.0025024
comp1494_c0	-8.23924	1.03176	27.5984	1.49e-07	0.00250633
comp33421_c0	-2.80271	5.15002	27.5845	1.5e-07	0.00252445
comp14494_c0	6.39354	0.147389	27.5791	1.51e-07	0.00253142
comp27187_c0	5.0619	4.06099	27.565	1.52e-07	0.00254995
comp33638_c0	-2.57302	8.75107	27.5354	1.54e-07	0.00258928
comp33535_c0	-2.41329	6.82628	27.509	1.56e-07	0.00262491
comp96721_c0	-7.51439	0.726834	27.5038	1.57e-07	0.00263203
comp20550_c0	3.36594	5.04613	27.4865	1.58e-07	0.00265557
comp30086_c0	-4.55955	2.24966	27.4859	1.58e-07	0.00265648
comp29649_c0	4.61602	4.6832	27.4821	1.59e-07	0.00266171
comp27800_c0	-3.12649	2.93428	27.4787	1.59e-07	0.00266634
comp23678_c0	-3.59827	2.14607	27.4516	1.61e-07	0.00270394
comp1165_c0	-7.76085	1.58223	27.4504	1.61e-07	0.00270565
comp25481_c0	5.2658	3.45297	27.45	1.61e-07	0.00270622
comp28583_c0	-2.13247	5.20532	27.4373	1.62e-07	0.00272411
comp23293_c0	2.67008	6.08905	27.4361	1.62e-07	0.00272572
comp22066_c0	-4.30994	1.20619	27.435	1.62e-07	0.00272732
comp33723_c0	2.20346	6.00301	27.3676	1.68e-07	0.00282395
comp26168_c0	-6.66815	4.03083	27.3341	1.71e-07	0.00287342
comp13682_c0	4.73743	0.48829	27.3288	1.72e-07	0.00288132
comp396122_c0	-7.21574	0.299827	27.2646	1.77e-07	0.00297851
comp31874_c0	-2.62964	5.49378	27.2371	1.8e-07	0.00302122
comp24758_c0	6.56432	4.45068	27.2171	1.82e-07	0.0030526
comp27267_c0	-4.15616	4.23345	27.179	1.85e-07	0.00311339
comp114321_c0	5.58611	1.07968	27.1734	1.86e-07	0.00312236
comp171931_c0	-5.59437	0.965649	27.1413	1.89e-07	0.00317462
comp19926_c0	3.23106	1.39335	27.1302	1.9e-07	0.00319298
comp32930_c0	2.99769	6.89931	27.1156	1.92e-07	0.00321714
comp28131_c0	-2.52953	3.48518	27.1124	1.92e-07	0.00322241
comp29806_c0	2.35768	4.78264	27.0559	1.98e-07	0.003318
comp197913_c0	-7.09517	0.910125	26.9887	2.05e-07	0.00343542
comp20246_c0	-6.68974	0.409281	26.9394	2.1e-07	0.00352422
comp17662_c0	-4.45713	2.09882	26.9113	2.13e-07	0.00357575
comp26077_c0	5.07351	5.29765	26.8973	2.15e-07	0.00360183
comp31062_c0	-2.66557	5.30678	26.8942	2.15e-07	0.00360766
comp31334_c0	-2.84782	5.03052	26.8848	2.16e-07	0.00362519
comp33959_c0	1.89248	9.58175	26.8661	2.18e-07	0.00366047
comp190485_c0	-3.63587	2.25895	26.8505	2.2e-07	0.00369011
comp20136_c0	2.53823	3.97391	26.8485	2.2e-07	0.00369387
comp8079_c0	3.35924	2.78074	26.8412	2.21e-07	0.00370782
comp27148_c0	2.93128	7.98838	26.8384	2.21e-07	0.00371329
comp25888_c0	-4.344	1.66844	26.8304	2.22e-07	0.00372856
comp7856_c0	7.41642	0.598034	26.7976	2.26e-07	0.00379246
comp23604_c0	-2.81805	3.22893	26.7908	2.27e-07	0.00380586
comp30702_c0	-3.01876	8.88099	26.7888	2.27e-07	0.00380974
comp29790_c0	2.47156	3.25734	26.7699	2.29e-07	0.00384732
comp18645_c0	-4.63077	1.13053	26.7185	2.35e-07	0.00395088
comp32240_c0	-3.52492	8.61925	26.7039	2.37e-07	0.00398096
comp293181_c0	-3.91829	1.53845	26.6975	2.38e-07	0.00399413
comp27712_c0	-3.1174	3.03146	26.6898	2.39e-07	0.00401014
comp41501_c0	8.03885	0.708947	26.6293	2.46e-07	0.00413761
comp22504_c0	5.50909	0.334321	26.5974	2.51e-07	0.0042066
comp9323_c0	6.98556	3.92457	26.5892	2.52e-07	0.00422434
comp427123_c0	4.33637	2.08092	26.587	2.52e-07	0.00422914
comp30073_c0	2.81821	3.66097	26.5077	2.62e-07	0.0044064
comp31308_c0	3.01102	7.30945	26.5061	2.63e-07	0.00441016
comp26586_c0	-5.26023	2.65709	26.4911	2.65e-07	0.00444439
comp19960_c0	-4.55201	1.36237	26.4691	2.68e-07	0.00449538
comp18415_c0	-5.3598	0.821932	26.4526	2.7e-07	0.00453392
comp320108_c0	-4.29451	0.97417	26.4453	2.71e-07	0.00455104
comp31885_c0	-3.85776	2.11746	26.4268	2.74e-07	0.00459481
comp248607_c0	-7.31153	1.22016	26.4265	2.74e-07	0.00459568
comp32570_c0	2.21467	7.3872	26.4225	2.74e-07	0.00460506
comp26727_c0	-7.72631	3.96705	26.3959	2.78e-07	0.00466902
comp28204_c0	-2.42944	3.05477	26.3339	2.87e-07	0.00482117
comp14290_c0	7.46262	1.88801	26.3291	2.88e-07	0.0048332
comp33236_c0	2.71297	5.83797	26.3233	2.89e-07	0.00484776
comp25114_c0	-7.67671	1.56293	26.3158	2.9e-07	0.00486672
comp4091_c0	-6.65816	1.08517	26.3155	2.9e-07	0.0048674
comp230752_c0	-7.72784	-0.143079	26.3131	2.9e-07	0.00487336
comp30427_c0	-2.66087	3.35516	26.2693	2.97e-07	0.00498521
comp31692_c0	-2.29192	4.28358	26.2557	2.99e-07	0.00502043
comp2222_c0	4.28691	2.95024	26.254	2.99e-07	0.00502489
comp27036_c0	2.18295	6.80526	26.2478	3e-07	0.0050412
comp24406_c0	2.94871	2.41494	26.2391	3.02e-07	0.00506384
comp20399_c0	-4.43675	1.57914	26.2231	3.04e-07	0.00510608
comp22846_c0	-4.2063	1.81973	26.2198	3.05e-07	0.00511464
comp211644_c0	-4.30989	1.05466	26.2096	3.06e-07	0.00514167
comp28309_c0	-3.67391	2.05036	26.1946	3.09e-07	0.00518201
comp633718_c0	6.26689	-0.263745	26.1573	3.15e-07	0.00528306
comp25835_c0	-2.77551	4.03034	26.1489	3.16e-07	0.00530599
comp11279_c0	3.14578	1.36332	26.131	3.19e-07	0.00535546
comp23097_c0	-3.6055	3.29006	26.1242	3.2e-07	0.00537441
comp27736_c0	6.03224	1.01127	26.1208	3.21e-07	0.00538371
comp28202_c0	6.44356	1.24137	26.0955	3.25e-07	0.00545491
comp16211_c0	-2.68104	4.89933	26.0808	3.27e-07	0.00549648
comp30785_c0	-2.72401	3.23872	26.079	3.28e-07	0.00550155
comp25412_c0	-3.42407	1.87581	26.0764	3.28e-07	0.00550904
comp27383_c0	5.97474	2.01863	26.0319	3.36e-07	0.00563741
comp28805_c0	-3.15009	2.74834	25.9901	3.43e-07	0.00576084
comp31745_c0	-2.60479	3.4981	25.9786	3.45e-07	0.00579521
comp6427_c0	7.09911	0.158198	25.93	3.54e-07	0.00594286
comp29902_c0	-4.33493	2.4304	25.9291	3.54e-07	0.00594589
comp20047_c0	-3.64642	1.41808	25.9141	3.57e-07	0.00599223
comp28927_c0	-2.80072	4.67636	25.8952	3.6e-07	0.00605099
comp27991_c0	3.22639	1.49844	25.8569	3.68e-07	0.00617241
comp162763_c0	-5.71037	1.48858	25.847	3.7e-07	0.00620401
comp27135_c0	4.04596	5.5709	25.8447	3.7e-07	0.00621152
comp42753_c0	6.70968	2.00305	25.8291	3.73e-07	0.00626197
comp18328_c0	3.80845	0.953262	25.8156	3.76e-07	0.0063059
comp21177_c0	3.15784	3.66674	25.7985	3.79e-07	0.006362
comp9106_c2	-7.70459	5.53422	25.7769	3.83e-07	0.00643367
comp9886_c0	7.42614	6.54203	25.7721	3.84e-07	0.00644976
comp15046_c0	-2.75394	6.76681	25.7664	3.85e-07	0.00646879
comp20415_c0	3.42227	1.12194	25.6912	4.01e-07	0.00672587
comp33518_c0	-3.28941	6.1946	25.6906	4.01e-07	0.00672772
comp21939_c0	3.32098	1.70001	25.6551	4.08e-07	0.00685288
comp31040_c0	-3.49882	3.6478	25.651	4.09e-07	0.00686728
comp30529_c0	-3.69478	2.46364	25.6375	4.12e-07	0.00691547
comp29864_c0	2.73875	9.01395	25.6039	4.19e-07	0.00703688
comp1695_c0	-5.41382	1.0192	25.5806	4.24e-07	0.00712261
comp18152_c0	-5.11051	3.36722	25.5245	4.37e-07	0.00733241
comp21844_c0	3.23146	3.84667	25.5225	4.37e-07	0.00734016
comp32428_c0	-2.42305	5.4465	25.5053	4.41e-07	0.00740574
comp25672_c0	2.29014	3.01968	25.4988	4.43e-07	0.00743105
comp6778_c0	-7.54018	-0.0683152	25.4897	4.45e-07	0.0074661
comp25099_c0	-3.90817	3.9973	25.4882	4.45e-07	0.00747179
comp27880_c0	-3.41031	3.92718	25.4848	4.46e-07	0.0074849
comp22476_c0	-4.80185	2.75155	25.484	4.46e-07	0.00748826
comp26673_c0	-7.2424	1.87358	25.4471	4.55e-07	0.00763261
comp25760_c0	5.61893	2.8145	25.429	4.59e-07	0.00770483
comp32577_c0	-2.17132	4.50963	25.4274	4.59e-07	0.00771094
comp26905_c1	-3.88896	0.986113	25.3971	4.67e-07	0.00783299
comp26262_c0	-4.41914	2.69996	25.3906	4.68e-07	0.00785969
comp15424_c0	-3.92174	2.63858	25.361	4.75e-07	0.00798128
comp246845_c0	-5.3178	0.92113	25.3573	4.76e-07	0.00799636
comp31447_c0	-3.16054	2.02013	25.3554	4.77e-07	0.00800434
comp466034_c0	-7.10516	1.08705	25.346	4.79e-07	0.00804352
comp27183_c0	3.5967	3.24501	25.3363	4.82e-07	0.00808376
comp27730_c0	-2.99241	2.14264	25.3249	4.84e-07	0.00813183
comp33161_c0	-2.69994	4.47323	25.3162	4.87e-07	0.00816879
comp30326_c0	3.38787	2.2507	25.3101	4.88e-07	0.00819461
comp27168_c0	-3.40311	3.64514	25.2968	4.92e-07	0.00825106
comp29093_c0	-2.87738	3.13323	25.2882	4.94e-07	0.00828803
comp33373_c1	-2.6499	6.55493	25.2818	4.95e-07	0.00831568
comp33339_c0	-4.66695	5.12599	25.2644	5e-07	0.00839085
comp24511_c0	-7.23464	0.94339	25.2384	5.07e-07	0.00850483
comp23169_c0	-2.90875	5.53813	25.2342	5.08e-07	0.00852336
comp22574_c0	-3.6448	4.45135	25.231	5.09e-07	0.00853749
comp23892_c0	-4.79439	0.572375	25.2141	5.13e-07	0.00861265
comp280713_c0	-7.40185	0.296393	25.1918	5.19e-07	0.00871303
comp123013_c0	-5.6951	0.941882	25.1815	5.22e-07	0.00875972
comp28241_c0	-3.8836	2.81562	25.1777	5.23e-07	0.00877676
comp24852_c0	3.64266	4.00621	25.1741	5.24e-07	0.00879315
comp27559_c0	3.62829	4.61183	25.1613	5.27e-07	0.00885196
comp28802_c0	-3.80956	3.27543	25.1292	5.36e-07	0.00900043
comp26157_c0	-3.25081	3.45314	25.1107	5.41e-07	0.00908727
comp33549_c0	-2.68809	6.86158	25.0949	5.46e-07	0.00916165
comp17543_c0	-4.88597	4.19902	25.0801	5.5e-07	0.00923232
comp33672_c0	2.83197	8.70986	25.0593	5.56e-07	0.00933275
comp29219_c0	2.53407	8.36294	25.0421	5.61e-07	0.00941613
comp17967_c0	-2.85359	3.62699	25.036	5.63e-07	0.0094462
comp102666_c0	5.45381	6.72465	25.0343	5.63e-07	0.0094543
comp26559_c0	3.63913	1.71883	25.0201	5.67e-07	0.00952424
comp18522_c0	7.84356	0.473203	25.0196	5.68e-07	0.00952694
comp28209_c0	2.11895	8.91393	24.9761	5.8e-07	0.00974426
comp69793_c0	3.22228	1.24035	24.969	5.83e-07	0.00977991
comp24773_c0	3.14913	3.04521	24.9522	5.88e-07	0.00986577
comp461796_c0	-6.75559	0.519332	24.9417	5.91e-07	0.00991955
comp6830_c0	-4.11329	1.42828	24.8587	6.17e-07	0.010356
comp2520_c0	-7.31964	0.979646	24.8203	6.29e-07	0.0105641
comp28452_c0	-1.92094	7.43324	24.8159	6.31e-07	0.0105886
comp14257_c0	-6.76878	0.788552	24.7905	6.39e-07	0.0107286
comp25377_c0	3.07816	2.83956	24.7661	6.47e-07	0.0108654
comp24362_c0	2.77614	2.37127	24.7581	6.5e-07	0.0109105
comp320333_c0	-6.99975	1.18526	24.7558	6.51e-07	0.0109236
comp33463_c0	-1.99619	6.08691	24.755	6.51e-07	0.0109284
comp634364_c0	-5.62149	0.652416	24.7534	6.52e-07	0.0109372
comp24261_c0	6.4501	-0.0918403	24.7369	6.57e-07	0.0110316
comp32274_c4	2.50655	8.34913	24.6718	6.8e-07	0.0114106
comp17177_c0	4.82355	-0.1177	24.659	6.84e-07	0.0114865
comp31249_c0	-5.77289	5.3869	24.6465	6.89e-07	0.0115614
comp27904_c0	3.75245	1.061	24.6416	6.9e-07	0.0115906
comp25746_c0	-2.22036	5.17257	24.6413	6.91e-07	0.0115923
comp31475_c0	-2.93295	5.51125	24.641	6.91e-07	0.0115939
comp31889_c0	-6.05753	6.25237	24.6391	6.91e-07	0.0116054
comp30969_c0	-2.73688	4.69736	24.6032	7.04e-07	0.0118237
comp23739_c0	3.58529	3.43356	24.5612	7.2e-07	0.0120844
comp32108_c1	-2.67204	6.51606	24.5369	7.29e-07	0.0122381
comp22953_c0	-3.63079	1.50027	24.5263	7.33e-07	0.0123053
comp23858_c0	-4.42401	2.25879	24.5196	7.36e-07	0.0123483
comp28937_c0	-3.87864	2.21533	24.5185	7.36e-07	0.0123554
comp30139_c0	-1.93835	5.05965	24.5175	7.36e-07	0.0123615
comp33080_c1	1.65901	9.70005	24.492	7.46e-07	0.0125265
comp32776_c0	2.8321	5.96524	24.48	7.51e-07	0.0126044
comp19932_c0	-5.32894	0.490668	24.4722	7.54e-07	0.0126559
comp635_c0	5.68454	-0.00466814	24.4673	7.56e-07	0.0126882
comp340497_c0	-7.16496	0.0146304	24.447	7.64e-07	0.0128224
comp10767_c0	-6.97142	1.27029	24.4271	7.72e-07	0.0129551
comp100714_c0	-4.93153	0.853928	24.3959	7.84e-07	0.0131666
comp30566_c0	2.81082	7.24904	24.386	7.88e-07	0.013235
comp28940_c0	-2.19891	4.48028	24.3731	7.94e-07	0.0133234
comp27315_c0	4.47196	1.04226	24.3706	7.95e-07	0.0133409
comp24789_c0	-3.45015	1.56067	24.3697	7.95e-07	0.0133474
comp256537_c0	5.66779	1.47227	24.3684	7.96e-07	0.0133564
comp23997_c0	-2.73327	4.95725	24.3665	7.96e-07	0.0133693
comp33254_c0	3.3785	5.18518	24.3508	8.03e-07	0.0134786
comp32499_c0	-3.70207	4.88796	24.3427	8.06e-07	0.0135356
comp33694_c0	2.44211	6.92524	24.3166	8.17e-07	0.0137206
comp31679_c0	-2.64123	8.50827	24.3063	8.22e-07	0.0137941
comp25654_c0	-2.27112	4.46014	24.3045	8.22e-07	0.0138066
comp33391_c0	-2.3902	6.24573	24.3041	8.23e-07	0.0138098
comp19205_c0	-5.69635	0.461872	24.2862	8.3e-07	0.0139383
comp20289_c0	3.5464	1.8375	24.2788	8.33e-07	0.0139919
comp33484_c0	2.06647	6.71592	24.2786	8.34e-07	0.0139936
comp146495_c0	-4.18005	2.33345	24.2664	8.39e-07	0.0140826
comp28265_c0	-3.68966	4.32248	24.2578	8.43e-07	0.0141456
comp20683_c0	-6.36174	0.671776	24.2435	8.49e-07	0.0142511
comp18113_c0	-6.56196	0.601899	24.1986	8.69e-07	0.0145875
comp29238_c0	-3.74476	8.44444	24.1894	8.73e-07	0.0146572
comp8202_c0	5.10331	0.145358	24.1626	8.85e-07	0.0148627
comp11677_c0	5.41175	-0.0124613	24.1624	8.85e-07	0.0148637
comp19729_c0	2.80415	6.34717	24.1579	8.87e-07	0.0148983
comp26641_c0	3.42859	3.02868	24.1519	8.9e-07	0.0149456
comp32524_c0	-2.35053	9.26651	24.1505	8.91e-07	0.0149563
comp19709_c0	-6.25629	0.121579	24.1357	8.98e-07	0.0150715
comp28397_c0	4.88519	7.44534	24.1325	8.99e-07	0.0150965
comp340586_c0	4.79752	0.338361	24.1317	9e-07	0.0151029
comp18818_c0	3.78683	0.533733	24.0866	9.21e-07	0.0154603
comp27096_c0	5.08352	2.90706	24.0615	9.33e-07	0.0156634
comp33255_c1	-3.50335	5.52963	23.9901	9.68e-07	0.016255
comp22186_c0	-3.48078	1.34208	23.9811	9.73e-07	0.0163311
comp30477_c0	8.79196	4.40828	23.9752	9.76e-07	0.0163816
comp31963_c0	-2.38853	4.24551	23.9523	9.88e-07	0.0165773
comp30093_c0	3.10665	6.36846	23.9469	9.9e-07	0.0166242
comp17801_c0	4.23163	0.746915	23.9438	9.92e-07	0.0166507
comp30302_c0	-2.42882	3.77431	23.9422	9.93e-07	0.0166649
comp11450_c0	-7.43196	0.945746	23.9166	1.01e-06	0.0168875
comp25985_c0	3.39062	6.66007	23.914	1.01e-06	0.0169107
comp21597_c0	1.90238	11.8817	23.9073	1.01e-06	0.0169694
comp14220_c0	3.43196	6.72373	23.8906	1.02e-06	0.0171177
comp30502_c0	3.47726	1.04031	23.8765	1.03e-06	0.017243
comp23305_c0	6.16055	1.23758	23.8573	1.04e-06	0.0174158
comp30560_c0	-4.3202	4.32105	23.8087	1.06e-06	0.0178618
comp25086_c0	-2.64424	8.23336	23.8085	1.06e-06	0.0178635
comp29812_c0	3.28316	3.82889	23.7981	1.07e-06	0.0179603
comp27356_c0	-2.19798	5.7671	23.7894	1.07e-06	0.0180419
comp26372_c0	-2.82449	2.79123	23.7675	1.09e-06	0.0182477
comp3181_c0	-5.29578	1.51981	23.7591	1.09e-06	0.0183277
comp30538_c0	-3.91816	1.85745	23.7521	1.1e-06	0.0183948
comp33679_c0	-2.36104	7.68568	23.734	1.11e-06	0.0185687
comp494384_c0	-5.21547	0.26711	23.6683	1.14e-06	0.0192135
comp31905_c0	-2.53907	3.30185	23.6655	1.15e-06	0.0192416
comp14595_c0	3.74509	7.16904	23.6595	1.15e-06	0.0193017
comp29728_c1	2.17365	6.92703	23.6559	1.15e-06	0.0193377
comp27272_c0	3.34239	1.55073	23.6455	1.16e-06	0.0194425
comp30606_c1	2.99709	3.96243	23.6324	1.17e-06	0.0195744
comp13143_c0	-6.57718	0.500205	23.6283	1.17e-06	0.0196169
comp24590_c0	-3.60779	1.83806	23.6229	1.17e-06	0.0196718
comp254047_c0	-7.05779	1.28739	23.6095	1.18e-06	0.019809
comp23162_c0	-3.62022	5.98324	23.6045	1.18e-06	0.0198605
comp30013_c0	2.58071	6.42028	23.5977	1.19e-06	0.0199306
comp30726_c0	6.53471	0.979744	23.5965	1.19e-06	0.0199431
comp28101_c0	-4.20506	2.81113	23.5886	1.19e-06	0.0200256
comp119162_c0	-7.3399	0.306617	23.5864	1.19e-06	0.020048
comp26723_c0	-4.02876	3.48441	23.5816	1.2e-06	0.0200987
comp18514_c0	4.7333	-0.180495	23.5805	1.2e-06	0.0201102
comp32464_c0	5.03119	5.99037	23.5592	1.21e-06	0.0203337
comp32662_c0	-2.36914	5.63544	23.526	1.23e-06	0.0206878
comp28148_c0	-2.10394	3.8041	23.5222	1.23e-06	0.0207283
comp27728_c0	-3.32944	3.12549	23.5075	1.24e-06	0.0208881
comp27824_c0	-2.78821	2.90741	23.505	1.25e-06	0.0209151
comp25570_c0	-4.8664	1.54177	23.5038	1.25e-06	0.0209284
comp25538_c0	1.60948	11.0442	23.5005	1.25e-06	0.0209635
comp17413_c0	-4.02081	1.37711	23.4984	1.25e-06	0.0209869
comp26867_c0	2.93907	8.74023	23.4829	1.26e-06	0.0211568
comp30500_c0	2.29518	4.5614	23.4732	1.27e-06	0.0212637
comp31832_c0	2.75411	4.83017	23.4665	1.27e-06	0.0213375
comp33591_c1	-2.96987	6.24608	23.4628	1.27e-06	0.0213782
comp14261_c0	-5.58021	0.587514	23.4625	1.27e-06	0.0213815
comp457640_c0	-6.25289	0.628563	23.437	1.29e-06	0.0216678
comp391035_c0	5.85937	0.744463	23.4031	1.31e-06	0.0220528
comp24642_c0	3.98795	3.8799	23.3978	1.32e-06	0.0221139
comp20826_c0	-2.84577	2.96305	23.3908	1.32e-06	0.0221943
comp32923_c0	2.85558	4.1538	23.3716	1.34e-06	0.0224168
comp559397_c0	-6.81498	0.0552287	23.3686	1.34e-06	0.0224511
comp16012_c0	-6.64033	0.42916	23.3454	1.35e-06	0.0227237
comp32011_c0	-3.81534	5.81209	23.3363	1.36e-06	0.0228318
comp18112_c0	-3.06744	2.16343	23.3342	1.36e-06	0.0228568
comp23689_c0	3.29911	8.28076	23.3314	1.36e-06	0.0228904
comp16991_c0	-5.54593	4.26084	23.3255	1.37e-06	0.02296
comp33586_c0	1.94756	8.8921	23.3201	1.37e-06	0.0230244
comp402497_c0	-6.43805	0.565452	23.3197	1.37e-06	0.0230302
comp508476_c0	-7.02361	0.199295	23.3047	1.38e-06	0.0232103
comp28866_c0	-2.4112	3.09227	23.2956	1.39e-06	0.0233205
comp13745_c0	4.44403	1.07788	23.2892	1.39e-06	0.023398
comp23098_c0	3.41717	1.01669	23.2857	1.4e-06	0.0234408
comp9126_c0	1.9268	6.1413	23.2833	1.4e-06	0.0234693
comp24554_c0	5.59047	1.58634	23.2798	1.4e-06	0.0235129
comp27686_c0	3.76157	5.70022	23.2789	1.4e-06	0.0235232
comp30512_c0	1.88815	4.90511	23.2787	1.4e-06	0.0235259
comp24504_c0	3.6691	2.53565	23.2555	1.42e-06	0.0238115
comp31941_c0	-2.45967	5.179	23.2484	1.42e-06	0.0238993
comp28296_c0	-3.9911	3.0957	23.2468	1.42e-06	0.0239195
comp15817_c0	-6.07902	0.156413	23.2347	1.43e-06	0.0240709
comp14638_c0	7.64097	1.52838	23.2272	1.44e-06	0.0241642
comp29379_c0	-2.87109	2.0553	23.227	1.44e-06	0.0241664
comp29711_c0	2.77682	7.27493	23.203	1.46e-06	0.0244706
comp25788_c0	2.46471	2.62886	23.2019	1.46e-06	0.024484
comp257488_c0	-7.07852	0.0125087	23.1628	1.49e-06	0.0249878
comp23697_c0	5.48831	2.95708	23.1473	1.5e-06	0.0251899
comp492092_c0	-5.10435	0.61114	23.1228	1.52e-06	0.0255126
comp20453_c0	-6.71716	0.23007	23.12	1.52e-06	0.0255492
comp422099_c0	-7.33499	-0.207454	23.1174	1.52e-06	0.0255847
comp27834_c0	5.27429	2.66485	23.1163	1.52e-06	0.0255985
comp29623_c0	-2.69432	3.25975	23.0766	1.56e-06	0.0261334
comp32244_c0	-4.19898	4.95433	23.0643	1.57e-06	0.0263002
comp29694_c1	-5.67862	2.29707	23.0487	1.58e-06	0.0265156
comp33895_c0	1.74442	10.3868	23.0477	1.58e-06	0.0265281
comp28900_c0	-3.47518	3.64143	23.0471	1.58e-06	0.0265371
comp32507_c0	-2.45291	6.95614	23.0245	1.6e-06	0.0268501
comp32597_c0	3.21674	4.73173	23.0208	1.6e-06	0.0269022
comp6321_c0	-4.69828	0.555545	23.0207	1.6e-06	0.0269045
comp15537_c0	-4.62554	0.928476	23.0172	1.61e-06	0.0269531
comp26878_c0	2.71823	2.46418	23.0121	1.61e-06	0.0270246
comp24179_c0	3.02464	7.2501	23.0101	1.61e-06	0.0270532
comp133620_c0	4.21489	0.77637	23.0066	1.61e-06	0.0271014
comp27739_c0	-2.87732	3.16363	22.9892	1.63e-06	0.0273478
comp28354_c0	-4.83775	0.944271	22.988	1.63e-06	0.0273657
comp604_c0	-6.51919	0.747109	22.9727	1.64e-06	0.0275836
comp20144_c0	-3.37658	1.23655	22.9317	1.68e-06	0.0281792
comp12229_c0	-3.5077	1.50669	22.8712	1.73e-06	0.0290792
comp31674_c0	2.64509	5.11202	22.8655	1.74e-06	0.0291662
comp33771_c1	2.22746	10.5363	22.8523	1.75e-06	0.0293668
comp19021_c0	-3.79241	1.96087	22.8369	1.76e-06	0.0296036
comp31654_c0	-2.37458	4.59964	22.771	1.83e-06	0.0306367
comp280394_c0	-3.57079	1.8171	22.7579	1.84e-06	0.0308463
comp252687_c0	-4.69086	1.36404	22.7516	1.84e-06	0.0309469
comp17015_c0	3.83905	0.895096	22.7424	1.85e-06	0.031095
comp32791_c0	-1.89119	8.17394	22.7233	1.87e-06	0.0314066
comp15389_c0	5.52822	2.22391	22.7227	1.87e-06	0.0314152
comp33536_c2	-2.2832	3.76636	22.7184	1.88e-06	0.031487
comp26224_c0	-6.82662	5.98452	22.7182	1.88e-06	0.0314891
comp15310_c0	-5.22241	0.277829	22.688	1.91e-06	0.0319885
comp675_c0	-7.14806	0.144037	22.6872	1.91e-06	0.032002
comp33464_c0	1.89465	8.98863	22.6848	1.91e-06	0.0320421
comp27689_c0	3.68203	0.17678	22.682	1.91e-06	0.032088
comp28036_c0	-6.68169	3.27566	22.6789	1.91e-06	0.0321401
comp19659_c0	3.83067	0.759012	22.6508	1.94e-06	0.0326136
comp23465_c0	-2.82269	2.49704	22.6254	1.97e-06	0.0330469
comp26093_c0	-3.98701	4.67765	22.612	1.98e-06	0.0332791
comp21019_c0	-4.29683	1.44894	22.6001	1.99e-06	0.0334852
comp26554_c0	2.53562	3.70724	22.5958	2e-06	0.033561
comp19173_c0	2.5511	1.85052	22.5914	2e-06	0.0336382
comp28740_c0	3.36168	2.13964	22.5634	2.03e-06	0.0341318
comp276518_c0	5.39204	0.745766	22.5463	2.05e-06	0.0344368
comp32219_c0	-3.12333	6.01116	22.5431	2.05e-06	0.0344939
comp496504_c0	5.4934	-0.175214	22.5188	2.08e-06	0.0349336
comp28234_c0	-2.17167	3.82207	22.5179	2.08e-06	0.0349496
comp29736_c0	3.00127	2.41853	22.5147	2.09e-06	0.0350072
comp31662_c0	-1.97898	5.69416	22.5039	2.1e-06	0.0352058
comp886_c0	3.11607	3.19361	22.4993	2.1e-06	0.0352897
comp28314_c0	4.52438	1.48056	22.4978	2.1e-06	0.0353181
comp1742_c0	-6.50224	0.235297	22.4977	2.1e-06	0.0353199
comp22210_c0	-3.37823	1.52947	22.4881	2.11e-06	0.035496
comp30451_c0	-3.86943	1.48372	22.4819	2.12e-06	0.0356116
comp22220_c0	4.61648	0.675601	22.4517	2.16e-06	0.036176
comp164263_c0	-4.78524	0.320489	22.4484	2.16e-06	0.0362376
comp29187_c0	2.17863	7.60848	22.4456	2.16e-06	0.0362911
comp23921_c0	-3.9196	1.85078	22.4414	2.17e-06	0.0363689
comp32180_c0	2.08976	7.2508	22.4131	2.2e-06	0.0369096
comp34906_c0	5.46903	6.75573	22.407	2.21e-06	0.0370261
comp30263_c0	-1.97265	5.10508	22.3998	2.21e-06	0.0371655
comp31302_c0	-3.12946	6.93212	22.386	2.23e-06	0.037434
comp29005_c0	-2.7391	4.34906	22.3685	2.25e-06	0.0377771
comp21507_c0	3.14842	7.3538	22.3673	2.25e-06	0.0378008
comp28680_c0	-2.04357	5.10782	22.3478	2.27e-06	0.0381869
comp20823_c0	4.85934	-0.318985	22.3449	2.28e-06	0.0382429
comp23715_c0	-3.52546	2.6263	22.3295	2.3e-06	0.0385507
comp29515_c0	-2.40232	3.68498	22.3038	2.33e-06	0.0390701
comp27951_c0	-5.85598	1.56827	22.2967	2.34e-06	0.0392157
comp28576_c0	-3.62715	3.73253	22.2912	2.34e-06	0.0393272
comp30486_c0	-2.80872	3.39312	22.2844	2.35e-06	0.0394671
comp31746_c0	2.72302	3.6353	22.2837	2.35e-06	0.0394821
comp22278_c0	-3.97922	0.829279	22.2714	2.37e-06	0.0397365
comp3636_c0	6.45126	-0.205277	22.2679	2.37e-06	0.0398082
comp28584_c0	-3.61661	4.40779	22.2553	2.39e-06	0.0400712
comp30301_c0	2.90528	6.11977	22.2247	2.43e-06	0.0407147
comp24164_c0	-2.95377	2.13599	22.2233	2.43e-06	0.0407437
comp22025_c0	2.35004	5.37759	22.2206	2.43e-06	0.0408011
comp25720_c0	-4.71691	2.03778	22.2194	2.43e-06	0.0408258
comp27226_c0	4.07799	3.69209	22.1817	2.48e-06	0.0416369
comp29592_c2	2.60279	7.96714	22.1815	2.48e-06	0.0416404
comp54446_c0	-2.93013	1.8586	22.1586	2.51e-06	0.0421405
comp26945_c0	2.5957	4.99494	22.1479	2.52e-06	0.0423763
comp30613_c0	-2.58661	3.36388	22.146	2.53e-06	0.0424188
comp29410_c0	-2.7743	3.35869	22.1402	2.53e-06	0.0425463
comp17045_c0	3.88667	0.828614	22.1183	2.56e-06	0.0430353
comp25259_c0	3.58664	1.37551	22.0977	2.59e-06	0.0434985
comp33770_c0	1.70398	10.9054	22.0908	2.6e-06	0.0436561
comp16973_c0	-3.21028	1.96181	22.0882	2.6e-06	0.0437142
comp29599_c0	-3.26952	4.02798	22.0749	2.62e-06	0.0440178
comp14758_c0	-2.99449	2.74316	22.0532	2.65e-06	0.0445198
comp18458_c0	4.28158	0.120998	22.0463	2.66e-06	0.0446793
comp24056_c0	4.51049	1.13704	22.0278	2.69e-06	0.0451112
comp29029_c0	3.03073	6.61823	22.021	2.7e-06	0.0452719
comp33270_c1	1.82457	7.94236	22.0063	2.72e-06	0.0456202
comp152789_c0	4.97435	-0.133221	21.9765	2.76e-06	0.0463334
comp33541_c1	-2.79521	6.19438	21.9549	2.79e-06	0.0468587
comp31000_c0	-2.3354	5.4254	21.9302	2.83e-06	0.047465
comp22703_c0	2.10753	6.70538	21.9158	2.85e-06	0.0478223
comp29394_c0	-1.75686	5.65264	21.9115	2.86e-06	0.0479293
comp6371_c0	-6.78412	0.174951	21.9061	2.86e-06	0.0480651
comp21111_c0	3.84106	5.8659	21.8999	2.87e-06	0.0482212
comp20663_c0	6.38023	0.31795	21.8857	2.89e-06	0.0485784
comp22556_c0	-6.06861	0.911935	21.8824	2.9e-06	0.048662
comp10287_c0	-4.33091	0.841424	21.8628	2.93e-06	0.0491619
comp9128_c0	-2.76688	9.14546	21.8518	2.95e-06	0.0494454
comp30364_c0	1.88735	5.87154	21.8437	2.96e-06	0.0496544
comp28165_c0	-1.75865	6.76265	21.8363	2.97e-06	0.049846
comp26219_c0	-6.5559	1.40868	21.8331	2.97e-06	0.0499286
comp22825_c0	-2.02655	4.51358	21.8325	2.98e-06	0.0499442

## Sheet: Table S9
Table S9. Analysis of Variance of CRAL-TRIO domain gene expression between tissue types and sexes.
	Sex		Tissue		Sex*Tissue
Gene ID	F Value	PValue	F Value	PValue	F Value	PValue
Hme CTD1	1.0589	0.3137	17.6855	2.834e-06	1.1617	0.3449
Hme CTD2	0.2394	0.629079	8.4428	0.000526	0.2613	0.85257
Hme CTD3	0.3468	0.56146	2.4334	0.08961	0.5131	0.67715
Hme CTD4	0.0291	0.865954	9.521	0.0002515	0.2046	0.89218
Hme CTD5	0.0012	0.972794	5.095	0.007183	0.0949	0.962134
Hme CTD6	1.0702	0.3112	0.3083	0.8191	0.8893	0.4608
Hme CTD7	17.2952	0.0003525	11.1007	9.194e-05	0.9748	0.420945
Hme CTD8	7.2135	0.01292	4.9067	0.008466	2.0718	0.130608
Hme CTD9	0.0156	0.90173	4.4716	0.01247	0.4077	0.74884
Hme CTD10	1.7981	0.1925	4.5493	0.01163	0.3649	0.77894
Hme CTD11	2.4598	0.1299	85.2287	6.163e-13	2.1016	0.1266
Hme CTD12	1.1153	0.301448	8.1908	0.000629	1.2578	0.311116
Hme CTD13	2.8245	0.1058	14.2553	1.533e-05	0.2697	0.8466
Hme CTD14	1.5502	0.225128	5.6029	0.004659	1.5169	0.235585
Hme CTD15	2.3455	0.1387	1.0876	0.3733	0.5539	0.6505
Hme CTD16	0	0	0	0	0	0
Hme CTD17	0	0	0	0	0	0
Hme CTD18	0	0	0	0	0	0
Hme CTD19	0	0	0	0	0	0
Hme CTD20	1.2101	0.2822	0.8971	0.457	0.8394	0.4857
Hme CTD21	0.0726	0.7899	24.3925	1.823e-07	0.5133	0.677
Hme CTD22	0.1002	0.754325	8.559	0.0004847	0.1502	0.928538
Hme CTD23	0.1492	0.702662	10.5765	0.0001272	0.1281	0.942475
Hme CTD24	0.8355	0.36977	21.0141	6.717e-07	2.4156	0.09127
Hme CTD25	0.1139	0.7386	1.3812	0.2725	0.2407	0.867
Hme CTD27	0.0441	0.8354	11.8571	5.838e-05	0.1949	0.8988
Hme CTD28	0.0661	0.7993	0.8984	0.4564	1.5138	0.2364
Hme CTD29	2.6075	0.119433	7.6407	0.0009382	0.1348	0.938348
Hme CTD30	2.246	0.147	0.5294	0.6664	0.1573	0.924
Hme CTD31	0.0009	0.9757	28.5965	4.286e-08	0.0457	0.9867
Hme CTD32	3.4133	0.07704	2.1091	0.12558	0.6538	0.58842
Hme CTD33	0.4493	0.5091	19.2721	1.397e-06	0.2901	0.8321
Hme CTD34	2.7365	0.111099	5.7085	0.004266	1.2315	0.320008
Hme CTD35	1.5978	0.21836	20.8141	7.29e-07	2.5759	0.07741
Hme CTD36	2.2991	0.142508	9.4261	0.000268	0.2339	0.871814
Hme CTD37	1.6097	0.2167	13.7315	2.028e-05	0.6225	0.6074
Hme CTD38	0.9794	0.33223	3.9528	0.02009	1.0216	0.40053
Hme CTD39	0.2052	0.654587	10.5217	0.0001317	0.1089	0.954066
Hme CTD40	0.0289	0.86641	3.4743	0.03167	0.147	0.9306
Hme CTD41	0.0421	0.8391	1.4092	0.2644	0.4223	0.7387
Hme CTD42	0.4352	0.5157	2.1963	0.1146	0.8285	0.4912
Hme CTD43	1.3993	0.2484	12.0034	5.357e-05	0.2975	0.8268
Hme CTD44	0.0563	0.8144	19.5543	1.237e-06	0.3478	0.7911
